# Supplementary material for: Transcriptomic Analysis Reveals Novel Regulators of the Scots Pine Stilbene Pathway
Source: Plant Cell Physiol. 2023 Aug 9;64(10):1204–19. doi: 10.1093/pcp/pcad089 (PMC10579783; doi:10.1093/pcp/pcad089)
Supplement: pcad089_Supp [file pcad089_supp.zip]

Archive with 2 entries (2 files):
- suppl_data/pcp-2023-e-00166-File009.pdf
- suppl_data/pcp-2023-e-00166-File010.xlsx
