# Supplementary material for: Transcriptomic Analysis Reveals Novel Regulators of the Scots Pine Stilbene Pathway
Source: Plant Cell Physiol. 2023 Aug 9;64(10):1204–19. doi: 10.1093/pcp/pcad089 (PMC10579783; doi:10.1093/pcp/pcad089)
Supplement: pcad089_Supp [file pcad089_supp.zip › suppl_data/pcp-2023-e-00166-File010.xlsx]

## Sheet: Table S1(UV-C RNAseq)
Transcriptome analysis reveals novel regulators of the Scots pine stilbene pathway
Tanja Paasela, Kean-Jin Lim, Mirko Pavicic, Anni Harju, Martti Venäläinen, Lars Paulin, Petri Auvinen, Katri Kärkkäinen and Teemu H. Teeri
Table S1	Differentially expressed TCs in reponse to UV-C treatment
				Fold changes (FC) less than 1 are shown as reciprocals and in blue font
RefTag	log2FC_02H	log2FC_06H	log2FC_24H	FC_02H	FC_06H	FC_24H	logCPM	LR	PValue	FDR	RefTag	Annotation	RefTag	T434.00H	T473.00H	T089.00H	T170.00H	T434.02H	T473.02H	T089.02H	T170.02H	T434.06H	T473.06H	T089.06H	T170.06H	T434.24H	T473.24H	T089.24H	T170.24H	RefTag	T434.00H	T473.00H	T089.00H	T170.00H	T434.02H	T473.02H	T089.02H	T170.02H	T434.06H	T473.06H	T089.06H	T170.06H	T434.24H	T473.24H	T089.24H	T170.24H	RefTag	Pine Gene Index version 9 annotation
GW749414	6.41379	8.35669	5.54886	85.2594	327.805	46.8136	2.97287	141.859	1.50145e-30	5.11579e-29	GW749414	---NA---	GW749414	0	0	0	0	11	16	7	6	21	32	50	57	8	4	4	9	GW749414	0	0	0	0	5.41866	7.40783	3.57296	2.52145	11.8655	13.1119	23.5087	24.6552	4.00881	1.68989	1.76227	3.18774	GW749414	Os01g0532300 protein
TC154938	0.0795353	1.43566	2.0295	1.05668	2.70507	4.08264	4.50919	127.808	1.60475e-27	4.40491e-26	TC154938	---NA---	TC154938	17	22	19	21	16	32	15	18	33	53	56	71	67	103	79	113	TC154938	10.0104	8.31662	8.32853	9.08542	7.88169	14.8157	7.65634	7.56434	18.6457	21.7166	26.3298	30.7109	33.5738	43.5147	34.8049	40.0239	TC154938	Chromosome undetermined scaffold_79, whole genome shotgun sequence
TC172311	0.0533576	-0.301707	-2.51499	1.03768	1.2326	5.71592	4.53272	102.617	4.25231e-22	8.01819e-21	TC172311	---NA---	TC172311	46	64	71	58	85	56	48	50	35	69	39	50	16	10	4	16	TC172311	27.087	24.1938	31.1224	25.0931	41.8715	25.9274	24.5003	21.0121	19.7758	28.2725	18.3368	21.6274	8.01762	4.22473	1.76227	5.66709	TC172311	Pinus pinaster mRNA down-regulated during drought stress, clone Pp.ap18
TC197413	2.64373	3.46896	1.36349	6.24944	11.0729	2.57306	3.47681	96.6295	8.24315e-21	1.44102e-19	TC197413	---NA---	TC197413	0	14	0	2	20	31	26	19	31	44	48	52	6	15	16	8	TC197413	0	5.2924	0	0.865278	9.85212	14.3527	13.271	7.98459	17.5157	18.0289	22.5684	22.4925	3.00661	6.33709	7.04909	2.83355	TC197413	Chromosome chr14 scaffold_27, whole genome shotgun sequence
AM983060	-0.188717	-0.698492	-1.90992	1.13975	1.62281	3.75789	5.15006	92.7657	5.57743e-20	9.27796e-19	AM983060	---NA---	AM983060	64	143	109	98	68	85	82	113	55	63	42	88	25	21	28	47	AM983060	37.6863	54.058	47.7794	42.3986	33.4972	39.3541	41.8547	47.4873	31.0762	25.8141	19.7473	38.0642	12.5275	8.87193	12.3359	16.6471	AM983060
TC187939	-0.0240213	0.469286	1.36946	1.01679	1.38442	2.58373	4.84926	79.1419	4.68905e-17	6.24012e-16	TC187939	---NA---	TC187939	38	47	27	38	45	36	29	33	42	53	43	68	82	105	121	125	TC187939	22.3762	17.7673	11.8353	16.4403	22.1673	16.6676	14.8023	13.868	23.7309	21.7166	20.2175	29.4133	41.0903	44.3596	53.3087	44.2742	TC187939
CF395134	1.30433	3.22093	2.06175	2.46969	9.32387	4.17491	3.2545	78.0261	8.13538e-17	1.05827e-15	CF395134	---NA---	CF395134	4	6	2	4	11	12	5	11	18	45	45	45	7	27	24	18	CF395134	2.35539	2.26817	0.876687	1.73056	5.41866	5.55587	2.55211	4.62265	10.1704	18.4386	21.1578	19.4647	3.50771	11.4068	10.5736	6.37548	CF395134
TC159763	-0.0461675	-0.367537	-2.2361	1.03252	1.29015	4.7112	4.26259	75.3301	3.07859e-16	3.77662e-15	TC159763	---NA---	TC159763	32	61	63	47	65	44	37	42	26	53	37	39	17	10	3	17	TC159763	18.8431	23.0597	27.6156	20.334	32.0194	20.3715	18.8856	17.6501	14.6906	21.7166	17.3964	16.8694	8.51873	4.22473	1.3217	6.02129	TC159763	Isoform 3 of Q8R2K1
DR101137	3.5613	4.98571	3.3488	11.8048	31.6846	10.188	2.74884	74.8524	3.89718e-16	4.75329e-15	DR101137	---NA---	DR101137	0	1	1	1	9	8	13	9	22	24	42	19	13	9	10	6	DR101137	0	0.378028	0.438344	0.432639	4.43345	3.70391	6.6355	3.78217	12.4305	9.83393	19.7473	8.21841	6.51432	3.80225	4.40568	2.12516	DR101137
CV032775	0.0236203	-0.180913	-2.21391	1.01651	1.1336	4.6393	3.87707	71.2341	2.32256e-15	2.64968e-14	CV032775	---NA---	CV032775	23	43	46	33	47	32	34	28	22	38	28	38	11	8	5	10	CV032775	13.5435	16.2552	20.1638	14.2771	23.1525	14.8157	17.3544	11.7668	12.4305	15.5704	13.1649	16.4368	5.51212	3.37978	2.20284	3.54193	CV032775
TC177295	1.57898	3.12687	0.558216	2.98758	8.73536	1.47245	2.85147	69.289	6.0603e-15	6.73844e-14	TC177295	---NA---	TC177295	4	6	2	2	9	12	14	6	15	54	28	30	5	7	6	5	TC177295	2.35539	2.26817	0.876687	0.865278	4.43345	5.55587	7.14592	2.52145	8.47532	22.1263	13.1649	12.9764	2.50551	2.95731	2.64341	1.77097	TC177295	Chromosome chr8 scaffold_41, whole genome shotgun sequence
TC171323	2.51629	3.38863	1.20245	5.72107	10.4732	2.30131	2.7173	67.842	1.23668e-14	1.32728e-13	TC171323	---NA---	TC171323	3	2	0	4	13	18	13	8	19	26	25	28	5	5	3	11	TC171323	1.76654	0.756056	0	1.73056	6.40388	8.33381	6.6355	3.36193	10.7354	10.6534	11.7544	12.1113	2.50551	2.11236	1.3217	3.89613	TC171323	Chromosome chr7 scaffold_42, whole genome shotgun sequence
TC157560	-0.355083	-1.72486	-0.769616	1.27906	3.30547	1.70482	4.34189	65.6918	3.5675e-14	3.67716e-13	TC157560	---NA---	TC157560	36	73	64	64	35	44	47	52	12	22	16	20	35	28	41	49	TC157560	21.1985	27.5961	28.054	27.6889	17.2412	20.3715	23.9899	21.8525	6.78026	9.01443	7.52279	8.65096	17.5386	11.8292	18.0633	17.3555	TC157560
TC183934	-0.0892521	-0.695443	-2.53829	1.06382	1.61938	5.80898	3.54705	65.5651	3.79729e-14	3.90767e-13	TC183934	---NA---	TC183934	23	36	39	31	22	29	34	32	12	22	11	34	6	8	7	3	TC183934	13.5435	13.609	17.0954	13.4118	10.8373	13.4267	17.3544	13.4477	6.78026	9.01443	5.17192	14.7066	3.00661	3.37978	3.08398	1.06258	TC183934
DN628812	-0.0024135	-0.0745793	-0.879503	1.00167	1.05305	1.83974	7.81045	65.0145	4.98026e-14	5.08132e-13	DN628812	---NA---	DN628812	437	627	523	482	481	510	500	508	391	578	485	492	290	322	285	350	DN628812	257.326	237.024	229.254	208.532	236.943	236.125	255.211	213.483	220.923	236.834	228.034	212.814	145.319	136.036	125.562	123.968	DN628812	ORF41a
BM903346	-0.116975	-0.550478	-1.47635	1.08446	1.46457	2.78244	5.30341	62.7299	1.534e-13	1.49049e-12	BM903346	---NA---	BM903346	85	144	126	69	95	96	76	111	61	88	70	65	45	52	29	41	BM903346	50.0521	54.4361	55.2313	29.8521	46.7976	44.447	38.7921	46.6468	34.4663	36.0577	32.9122	28.1156	22.5496	21.9686	12.7765	14.5219	BM903346
CO175528	0.163663	-1.59102	-1.76223	1.12013	3.01263	3.39222	3.32367	62.6247	1.61546e-13	1.56367e-12	CO175528	---NA---	CO175528	18	26	25	39	24	32	30	31	8	15	8	4	9	7	6	13	CO175528	10.5993	9.82873	10.9586	16.8729	11.8225	14.8157	15.3127	13.0275	4.52017	6.14621	3.76139	1.73019	4.50991	2.95731	2.64341	4.60451	CO175528	Chromosome chr12 scaffold_47, whole genome shotgun sequence
BX678534	-0.381027	1.78909	3.4899	1.30227	3.45596	11.2348	2.26321	60.0374	5.77118e-13	5.30339e-12	BX678534	---NA---	BX678534	1	3	2	1	4	0	1	0	2	8	12	3	21	31	20	19	BX678534	0.588848	1.13408	0.876687	0.432639	1.97042	0	0.510423	0	1.13004	3.27798	5.64209	1.29764	10.5231	13.0967	8.81136	6.72967	BX678534
TC170017	0.0556816	-0.0275779	1.90162	1.03935	1.0193	3.73632	3.13484	59.5529	7.32439e-13	6.66802e-12	TC170017	---NA---	TC170017	13	9	8	6	7	13	4	13	11	6	8	10	29	31	48	45	TC170017	7.65502	3.40225	3.50675	2.59583	3.44824	6.01886	2.04169	5.46314	6.21524	2.45848	3.76139	4.32548	14.5319	13.0967	21.1473	15.9387	TC170017	Olfactory receptor 45
TC197374	0.0623753	-0.362698	-2.27295	1.04418	1.28583	4.8331	3.72341	59.453	7.6932e-13	6.97381e-12	TC197374	---NA---	TC197374	25	33	44	30	48	31	27	27	16	29	27	30	11	6	1	12	TC197374	14.7212	12.4749	19.2871	12.9792	23.6451	14.3527	13.7814	11.3465	9.04035	11.8827	12.6947	12.9764	5.51212	2.53484	0.440568	4.25032	TC197374	3-isopropylmalate dehydratase small subunit
DR092091	2.11732	2.90078	0.622608	4.33888	7.46828	1.53966	3.13889	57.7665	1.76312e-12	1.54003e-11	DR092091	---NA---	DR092091	2	11	1	4	20	18	27	9	19	41	52	21	8	9	7	6	DR092091	1.1777	4.15831	0.438344	1.73056	9.85212	8.33381	13.7814	3.78217	10.7354	16.7996	24.4491	9.08351	4.00881	3.80225	3.08398	2.12516	DR092091
CA305419	-0.0785411	1.42368	2.60908	1.05595	2.68268	6.10116	2.87647	54.2901	9.73084e-12	7.95192e-11	CA305419	---NA---	CA305419	1	10	0	8	1	7	4	5	16	15	10	8	27	26	25	52	CA305419	0.588848	3.78028	0	3.46111	0.492606	3.24092	2.04169	2.10121	9.04035	6.14621	4.70174	3.46038	13.5297	10.9843	11.0142	18.4181	CA305419
TC187546	-0.0617843	-1.55366	-0.116606	1.04376	2.93561	1.08418	4.7509	52.8314	1.99158e-11	1.58292e-10	TC187546	---NA---	TC187546	55	65	84	55	46	63	65	68	22	28	21	16	55	57	49	110	TC187546	32.3866	24.5718	36.8209	23.7951	22.6599	29.1683	33.1775	28.5764	12.4305	11.4729	9.87366	6.92077	27.5606	24.0809	21.5878	38.9613	TC187546	Integrase
DR078762	0.0230509	-0.308529	-2.16695	1.01611	1.23844	4.49074	3.34305	50.699	5.67053e-11	4.32574e-10	DR078762	---NA---	DR078762	16	25	34	24	29	20	23	25	13	27	19	20	9	4	2	9	DR078762	9.42156	9.45071	14.9037	10.3833	14.2856	9.25978	11.7397	10.506	7.34528	11.0632	8.93331	8.65096	4.50991	1.68989	0.881136	3.18774	DR078762	Glutathione synthase
TC194117	0.00713737	-0.593982	1.62075	1.00496	1.50941	3.07534	3.21675	49.1131	1.23412e-10	9.06091e-10	TC194117	---NA---	TC194117	5	6	20	15	6	11	12	16	7	10	3	10	26	37	55	40	TC194117	2.94424	2.26817	8.76687	6.48959	2.95564	5.09288	6.12508	6.72386	3.95515	4.09747	1.41052	4.32548	13.0286	15.6315	24.2312	14.1677	TC194117	Chromosome chr8 scaffold_88, whole genome shotgun sequence
CK909821	0.164402	-1.10532	-1.45615	1.1207	2.15146	2.74375	3.83103	48.9612	1.32949e-10	9.7218e-10	CK909821	---NA---	CK909821	25	48	31	44	36	44	49	29	16	27	14	10	15	9	16	19	CK909821	14.7212	18.1454	13.5886	19.0361	17.7338	20.3715	25.0107	12.187	9.04035	11.0632	6.58244	4.32548	7.51652	3.80225	7.04909	6.72967	CK909821
TC192620	-0.138062	-0.934672	-1.63496	1.10043	1.91146	3.10579	4.28694	44.2439	1.33943e-09	8.76558e-09	TC192620	---NA---	TC192620	31	48	77	64	37	41	63	51	29	27	28	28	22	11	28	16	TC192620	18.2543	18.1454	33.7524	27.6889	18.2264	18.9826	32.1566	21.4323	16.3856	11.0632	13.1649	12.1113	11.0242	4.6472	12.3359	5.66709	TC192620
TC184130	-0.735863	-0.902845	1.36589	1.66539	1.86975	2.57736	2.55066	44.136	1.41203e-09	9.20751e-09	TC184130	---NA---	TC184130	7	13	8	5	3	5	3	8	4	3	7	3	24	25	22	23	TC184130	4.12193	4.91437	3.50675	2.1632	1.47782	2.31495	1.53127	3.36193	2.26009	1.22924	3.29122	1.29764	12.0264	10.5618	9.6925	8.14645	TC184130
TC187862	-0.764041	-1.67358	-1.80078	1.69824	3.19005	3.48409	3.16809	42.0966	3.82717e-09	2.3878e-08	TC187862	---NA---	TC187862	21	30	32	37	19	11	19	19	6	13	5	13	10	3	9	16	TC187862	12.3658	11.3408	14.027	16.0076	9.35951	5.09288	9.69804	7.98459	3.39013	5.32671	2.35087	5.62313	5.01101	1.26742	3.96511	5.66709	TC187862
CT575655	-0.0738623	1.3743	2.08705	1.05253	2.59242	4.24877	2.75218	41.2123	5.89516e-09	3.61242e-08	CT575655	---NA---	CT575655	3	12	5	1	4	5	4	6	15	10	12	16	22	23	18	37	CT575655	1.76654	4.53634	2.19172	0.432639	1.97042	2.31495	2.04169	2.52145	8.47532	4.09747	5.64209	6.92077	11.0242	9.71687	7.93022	13.1052	CT575655
CK909824	0.0392289	-0.463512	-1.0664	1.02756	1.37889	2.0942	4.74297	40.9299	6.7669e-09	4.11092e-08	CK909824	---NA---	CK909824	45	84	69	64	72	57	66	63	36	52	54	44	23	33	28	55	CK909824	26.4981	31.7544	30.2457	27.6889	35.4676	26.3904	33.6879	26.4752	20.3408	21.3068	25.3894	19.0321	11.5253	13.9416	12.3359	19.4806	CK909824
FG615387	0.350714	1.2112	0.818382	1.27519	2.3153	1.76343	4.38804	40.6763	7.65896e-09	4.61973e-08	FG615387	---NA---	FG615387	20	32	21	29	26	35	27	38	38	72	65	59	34	53	55	58	FG615387	11.777	12.0969	9.20521	12.5465	12.8078	16.2046	13.7814	15.9692	21.4708	29.5018	30.5613	25.5203	17.0375	22.3911	24.2312	20.5432	FG615387	Chromosome chr3 scaffold_117, whole genome shotgun sequence
TC193124	-0.593838	-1.76501	-0.383364	1.50926	3.39877	1.30438	3.48612	39.2855	1.51003e-08	8.78708e-08	TC193124	---NA---	TC193124	23	35	34	30	17	23	18	20	8	12	8	7	20	32	17	35	TC193124	13.5435	13.231	14.9037	12.9792	8.3743	10.6488	9.18761	8.40483	4.52017	4.91696	3.76139	3.02784	10.022	13.5191	7.48966	12.3968	TC193124
TC177424	-0.59171	-1.65574	-0.220619	1.50703	3.15084	1.16523	4.01455	34.2872	1.72303e-07	8.90162e-07	TC177424	---NA---	TC177424	25	63	58	30	37	35	15	24	10	17	13	14	34	56	36	38	TC177424	14.7212	23.8158	25.4239	12.9792	18.2264	16.2046	7.65634	10.0858	5.65022	6.9657	6.11226	6.05567	17.0375	23.6585	15.8604	13.4593	TC177424
TC187780	0.0460013	-0.221392	-2.26068	1.0324	1.16586	4.79219	2.94711	33.4247	2.62032e-07	1.32888e-06	TC187780	---NA---	TC187780	7	26	20	20	27	17	13	14	15	17	15	13	8	1	2	5	TC187780	4.12193	9.82873	8.76687	8.65278	13.3004	7.87082	6.6355	5.88338	8.47532	6.9657	7.05261	5.62313	4.00881	0.422473	0.881136	1.77097	TC187780	Secreted protein
FG615487	-0.111704	-0.94996	1.022	1.0805	1.93182	2.03073	2.88187	31.6159	6.30547e-07	3.04238e-06	FG615487	---NA---	FG615487	8	16	7	15	11	10	7	13	6	2	5	10	24	23	29	27	FG615487	4.71078	6.04845	3.0684	6.48959	5.41866	4.62989	3.57296	5.46314	3.39013	0.819494	2.35087	4.32548	12.0264	9.71687	12.7765	9.56322	FG615487	Os09g0437500 protein
TC161951	1.83879	2.98135	2.06128	3.5771	7.89724	4.17357	2.52888	30.6141	1.02489e-06	4.78521e-06	TC161951	---NA---	TC161951	3	5	0	1	7	6	12	7	9	22	24	19	6	8	20	9	TC161951	1.76654	1.89014	0	0.432639	3.44824	2.77794	6.12508	2.94169	5.08519	9.01443	11.2842	8.21841	3.00661	3.37978	8.81136	3.18774	TC161951	Chromosome chr8 scaffold_68, whole genome shotgun sequence
BX680865	-0.0479368	0.658785	1.17039	1.03379	1.57875	2.25072	4.24394	30.4243	1.12366e-06	5.21953e-06	BX680865	---NA---	BX680865	29	23	23	23	30	21	10	33	15	43	47	53	53	54	61	83	BX680865	17.0766	8.69465	10.0819	9.9507	14.7782	9.72277	5.10423	13.868	8.47532	17.6191	22.0982	22.9251	26.5584	22.8135	26.8746	29.3981	BX680865	Chromosome chr15 scaffold_19, whole genome shotgun sequence
TC167724	-0.965174	1.67617	1.08439	1.9523	3.19578	2.12049	2.42054	30.1836	1.26261e-06	5.82029e-06	TC167724	---NA---	TC167724	2	10	3	6	4	2	0	4	17	19	19	10	8	20	9	12	TC167724	1.1777	3.78028	1.31503	2.59583	1.97042	0.925978	0	1.68097	9.60537	7.78519	8.93331	4.32548	4.00881	8.44946	3.96511	4.25032	TC167724	CAAX amino terminal protease family protein
TC176749	0.0727105	1.00271	0.724381	1.05169	2.00376	1.65219	4.06586	29.4632	1.78969e-06	8.1059e-06	TC176749	---NA---	TC176749	19	22	23	25	20	25	18	28	32	41	45	59	42	40	40	41	TC176749	11.1881	8.31662	10.0819	10.816	9.85212	11.5747	9.18761	11.7668	18.0807	16.7996	21.1578	25.5203	21.0463	16.8989	17.6227	14.5219	TC176749	Chromosome chr3 scaffold_117, whole genome shotgun sequence
TC159114	2.05755	1.54049	-0.0724277	4.16277	2.90894	1.05148	2.89556	28.8311	2.43015e-06	1.07725e-05	TC159114	---NA---	TC159114	1	12	3	8	9	26	23	38	5	27	20	17	3	7	12	2	TC159114	0.588848	4.53634	1.31503	3.46111	4.43345	12.0377	11.7397	15.9692	2.82511	11.0632	9.40348	7.35332	1.5033	2.95731	5.28682	0.708387	TC159114
TC181084	-0.389746	-1.42266	-0.227169	1.31016	2.68079	1.17054	3.9639	26.694	6.82416e-06	2.83611e-05	TC181084	---NA---	TC181084	33	65	31	31	25	37	26	29	13	20	12	13	33	56	29	31	TC181084	19.432	24.5718	13.5886	13.4118	12.3151	17.1306	13.271	12.187	7.34528	8.19494	5.64209	5.62313	16.5363	23.6585	12.7765	10.98	TC181084
CF398900	-0.0406557	0.168219	1.3237	1.02858	1.12367	2.50308	2.94424	26.1653	8.80689e-06	3.60589e-05	CF398900	---NA---	CF398900	9	8	11	10	12	11	4	9	12	7	14	9	21	28	28	30	CF398900	5.29963	3.02423	4.82178	4.32639	5.91127	5.09288	2.04169	3.78217	6.78026	2.86823	6.58244	3.89293	10.5231	11.8292	12.3359	10.6258	CF398900
TC174004	-0.193288	-1.2355	-0.557371	1.14337	2.35463	1.47159	3.6924	25.8398	1.03031e-05	4.17412e-05	TC174004	---NA---	TC174004	31	42	25	32	30	29	24	27	14	12	17	11	21	26	22	29	TC174004	18.2543	15.8772	10.9586	13.8445	14.7782	13.4267	12.2502	11.3465	7.9103	4.91696	7.99296	4.75803	10.5231	10.9843	9.6925	10.2716	TC174004
DR162410	0.689329	1.33816	0.274924	1.61253	2.52829	1.20993	3.39049	25.4397	1.24941e-05	4.99961e-05	DR162410	---NA---	DR162410	7	18	11	13	13	19	24	20	21	31	38	32	13	24	16	12	DR162410	4.12193	6.80451	4.82178	5.62431	6.40388	8.7968	12.2502	8.40483	11.8655	12.7022	17.8666	13.8415	6.51432	10.1393	7.04909	4.25032	DR162410
TC157183	-0.368348	-0.590123	-1.67582	1.29087	1.50537	3.19502	3.14212	24.8996	1.6205e-05	6.38405e-05	TC157183	---NA---	TC157183	20	23	31	19	14	16	20	20	6	22	11	23	9	8	7	8	TC157183	11.777	8.69465	13.5886	8.22014	6.89648	7.40783	10.2085	8.40483	3.39013	9.01443	5.17192	9.94861	4.50991	3.37978	3.08398	2.83355	TC157183
AW064688	-0.279609	0.960384	0.654364	1.21387	1.94583	1.57392	3.50823	23.7816	2.77447e-05	0.000106143	AW064688	---NA---	AW064688	18	13	15	16	16	12	7	15	22	29	31	39	34	21	24	30	AW064688	10.5993	4.91437	6.57515	6.92223	7.88169	5.55587	3.57296	6.30362	12.4305	11.8827	14.5754	16.8694	17.0375	8.87193	10.5736	10.6258	AW064688	Chromosome chr3 scaffold_117, whole genome shotgun sequence
FR730700	-0.15179	-0.735536	-1.06578	1.11095	1.66502	2.09331	3.65665	23.78	2.77662e-05	0.000106193	FR730700	---NA---	FR730700	28	36	27	36	25	25	25	36	18	22	18	17	21	14	12	20	FR730700	16.4877	13.609	11.8353	15.575	12.3151	11.5747	12.7606	15.1287	10.1704	9.01443	8.46314	7.35332	10.5231	5.91462	5.28682	7.08387	FR730700
AW981704	0.0138136	-0.307063	-0.543325	1.00962	1.23719	1.45733	6.19016	23.5864	3.04733e-05	0.000115746	AW981704	---NA---	AW981704	144	213	160	149	141	183	158	169	115	154	117	145	115	120	129	142	AW981704	84.7941	80.52	70.135	64.4632	69.4574	84.727	80.6468	71.0208	64.9775	63.101	55.0104	62.7195	57.6267	50.6967	56.8333	50.2955	AW981704	ORF46e
CO161997	1.02027	1.17353	0.945225	2.0283	2.25562	1.92549	3.91914	23.499	3.17788e-05	0.000120237	CO161997	---NA---	CO161997	8	22	21	13	34	40	24	27	33	32	41	35	27	29	32	49	CO161997	4.71078	8.31662	9.20521	5.62431	16.7486	18.5196	12.2502	11.3465	18.6457	13.1119	19.2771	15.1392	13.5297	12.2517	14.0982	17.3555	CO161997
TC198262	-0.0946867	-1.16684	-0.224381	1.06783	2.24519	1.16828	3.85293	22.7395	4.57604e-05	0.000169208	TC198262	---NA---	TC198262	21	41	38	36	32	28	21	42	12	12	17	18	31	24	25	49	TC198262	12.3658	15.4992	16.6571	15.575	15.7634	12.9637	10.7189	17.6501	6.78026	4.91696	7.99296	7.78587	15.5341	10.1393	11.0142	17.3555	TC198262
TC185522	0.74183	1.7536	0.722291	1.6723	3.372	1.6498	3.02657	22.5418	5.03105e-05	0.000185171	TC185522	---NA---	TC185522	10	14	3	3	11	11	12	15	14	24	28	36	17	6	15	17	TC185522	5.88848	5.2924	1.31503	1.29792	5.41866	5.09288	6.12508	6.30362	7.9103	9.83393	13.1649	15.5717	8.51873	2.53484	6.60852	6.02129	TC185522
FN692382	0.0928444	-0.0736093	-0.732151	1.06647	1.05235	1.66111	5.03076	22.4609	5.23007e-05	0.000191828	FN692382	---NA---	FN692382	70	76	72	63	70	75	77	70	70	76	58	60	49	48	46	45	FN692382	41.2193	28.7301	31.5607	27.2563	34.4824	34.7242	39.3026	29.4169	39.5515	31.1408	27.2701	25.9529	24.554	20.2787	20.2661	15.9387	FN692382	Chromosome undetermined scaffold_116, whole genome shotgun sequence
AW011109	-0.0126359	-0.536144	-1.12912	1.0088	1.45009	2.18725	3.54601	21.8596	6.97701e-05	0.000249847	AW011109	---NA---	AW011109	25	33	24	29	25	23	23	36	19	19	24	13	14	8	18	16	AW011109	14.7212	12.4749	10.5202	12.5465	12.3151	10.6488	11.7397	15.1287	10.7354	7.78519	11.2842	5.62313	7.01542	3.37978	7.93022	5.66709	AW011109	Chromosome chr4 scaffold_32, whole genome shotgun sequence
GW725863	0.0898243	-0.166649	-1.12835	1.06424	1.12245	2.18609	3.64757	21.8575	6.98404e-05	0.000250028	GW725863	---NA---	GW725863	24	29	32	25	29	20	27	38	30	20	18	28	11	10	15	20	GW725863	14.1323	10.9628	14.027	10.816	14.2856	9.25978	13.7814	15.9692	16.9506	8.19494	8.46314	12.1113	5.51212	4.22473	6.60852	7.08387	GW725863	Chromosome chr13 scaffold_45, whole genome shotgun sequence
TC194080	-0.0672071	-0.634559	-1.34993	1.04769	1.55246	2.549	3.03446	21.7208	7.45664e-05	0.000265601	TC194080	---NA---	TC194080	17	24	17	21	15	24	16	18	12	18	9	11	9	9	7	9	TC194080	10.0104	9.07268	7.45184	9.08542	7.38909	11.1117	8.16677	7.56434	6.78026	7.37545	4.23157	4.75803	4.50991	3.80225	3.08398	3.18774	TC194080
AI919952	2.33893	2.02671	1.86792	5.05928	4.07475	3.65007	2.7187	21.2712	9.24676e-05	0.000325442	AI919952	---NA---	AI919952	1	4	2	6	26	20	4	15	8	21	9	16	10	12	20	11	AI919952	0.588848	1.51211	0.876687	2.59583	12.8078	9.25978	2.04169	6.30362	4.52017	8.60469	4.23157	6.92077	5.01101	5.06967	8.81136	3.89613	AI919952
CF667782	0.0310797	1.31707	0.577815	1.02178	2.4916	1.49259	3.18553	21.2385	9.39278e-05	0.000330215	CF667782	---NA---	CF667782	7	15	11	11	15	16	7	5	15	40	34	20	11	22	18	22	CF667782	4.12193	5.67042	4.82178	4.75903	7.38909	7.40783	3.57296	2.10121	8.47532	16.3899	15.9859	8.65096	5.51212	9.2944	7.93022	7.79225	CF667782
TC189605	-0.582562	-1.42513	0.791449	1.49751	2.68539	1.73081	2.82335	21.0898	0.00010085	0.000352311	TC189605	---NA---	TC189605	15	5	14	16	4	2	18	9	3	9	3	4	17	20	37	26	TC189605	8.83272	1.89014	6.13681	6.92223	1.97042	0.925978	9.18761	3.78217	1.69506	3.68772	1.41052	1.73019	8.51873	8.44946	16.301	9.20903	TC189605
FR730851	0.156413	0.0174203	-1.06376	1.11451	1.01215	2.09038	3.4056	20.9875	0.000105905	0.000369055	FR730851	---NA---	FR730851	11	28	27	22	17	27	28	22	19	21	20	27	8	14	13	11	FR730851	6.47733	10.5848	11.8353	9.51806	8.3743	12.5007	14.2918	9.24531	10.7354	8.60469	9.40348	11.6788	4.00881	5.91462	5.72738	3.89613	FR730851
TC183749	0.458927	1.03198	0.482934	1.37452	2.04483	1.39758	4.16915	20.9473	0.000107962	0.000375504	TC183749	---NA---	TC183749	22	37	17	19	33	25	32	36	36	53	44	59	32	39	44	31	TC183749	12.9547	13.987	7.45184	8.22014	16.256	11.5747	16.3335	15.1287	20.3408	21.7166	20.6877	25.5203	16.0352	16.4764	19.385	10.98	TC183749
TC175629	0.600449	1.25112	0.596612	1.51619	2.38027	1.51216	3.90453	20.8739	0.000111818	0.000387747	TC175629	---NA---	TC175629	11	19	21	20	26	13	30	35	33	46	40	48	22	15	38	45	TC175629	6.47733	7.18254	9.20521	8.65278	12.8078	6.01886	15.3127	14.7084	18.6457	18.8484	18.807	20.7623	11.0242	6.33709	16.7416	15.9387	TC175629	Expressed protein
BX681478	-0.250323	-0.658053	-1.37447	1.18947	1.57795	2.59273	2.99487	19.7291	0.000193163	0.000645011	BX681478	---NA---	BX681478	18	24	21	17	16	21	15	13	9	14	11	16	9	7	6	12	BX681478	10.5993	9.07268	9.20521	7.35486	7.88169	9.72277	7.65634	5.46314	5.08519	5.73646	5.17192	6.92077	4.50991	2.95731	2.64341	4.25032	BX681478
TC192093	0.205052	0.591215	0.744687	1.15273	1.50652	1.67561	4.79455	19.3411	0.000232408	0.000767985	TC192093	---NA---	TC192093	30	50	44	39	46	32	39	65	44	64	68	66	58	63	83	100	TC192093	17.6654	18.9014	19.2871	16.8729	22.6599	14.8157	19.9065	27.3157	24.861	26.2238	31.9718	28.5482	29.0639	26.6158	36.5671	35.4193	TC192093
DR178457	-0.269567	-1.37214	-1.22201	1.20545	2.58855	2.33271	2.80642	18.8892	0.000288211	0.000939199	DR178457	---NA---	DR178457	17	31	9	18	17	14	9	20	7	8	6	7	8	8	10	9	DR178457	10.0104	11.7189	3.94509	7.7875	8.3743	6.48185	4.59381	8.40483	3.95515	3.27798	2.82105	3.02784	4.00881	3.37978	4.40568	3.18774	DR178457
TC186050	0.219792	-0.00766465	-0.444398	1.16457	1.00533	1.36075	5.84038	18.0763	0.000424201	0.00134376	TC186050	---NA---	TC186050	102	117	134	112	115	106	142	166	87	131	104	140	87	84	104	106	TC186050	60.0625	44.2293	58.738	48.4556	56.6497	49.0769	72.4801	69.7601	49.1569	53.6769	48.8981	60.5567	43.5958	35.4877	45.8191	37.5445	TC186050	ORF47a
TC187481	-0.313874	-0.980421	-1.67546	1.24304	1.97304	3.19421	3.01817	17.9345	0.000453756	0.00142889	TC187481	---NA---	TC187481	13	28	22	27	13	14	13	30	13	11	2	18	5	12	1	13	TC187481	7.65502	10.5848	9.64356	11.6813	6.40388	6.48185	6.6355	12.6072	7.34528	4.50722	0.940348	7.78587	2.50551	5.06967	0.440568	4.60451	TC187481
DR179301	0.191943	-0.00666298	0.831685	1.1423	1.00463	1.77976	3.44655	17.7664	0.000491435	0.00153839	DR179301	---NA---	DR179301	15	18	16	16	19	17	15	21	9	20	15	20	28	28	32	41	DR179301	8.83272	6.80451	7.0135	6.92223	9.35951	7.87082	7.65634	8.82507	5.08519	8.19494	7.05261	8.65096	14.0308	11.8292	14.0982	14.5219	DR179301
BX253381	0.372284	0.570696	1.05802	1.2944	1.48524	2.08207	3.25664	17.3736	0.000592074	0.00182151	BX253381	---NA---	BX253381	10	13	12	12	12	18	14	15	16	21	14	18	26	25	27	31	BX253381	5.88848	4.91437	5.26012	5.19167	5.91127	8.33381	7.14592	6.30362	9.04035	8.60469	6.58244	7.78587	13.0286	10.5618	11.8953	10.98	BX253381	Predicted protein
CT583541	-0.45868	-0.882608	-0.317316	1.37428	1.84371	1.24601	4.18344	17.2385	0.000631241	0.00193126	CT583541	---NA---	CT583541	28	58	55	42	39	28	23	38	20	30	24	23	34	40	38	50	CT583541	16.4877	21.9256	24.1089	18.1708	19.2116	12.9637	11.7397	15.9692	11.3004	12.2924	11.2842	9.94861	17.0375	16.8989	16.7416	17.7097	CT583541	Chromosome 5 SCAF15026, whole genome shotgun sequence
TC174601	0.0232314	0.841437	0.674993	1.01623	1.79183	1.59659	3.66113	17.1645	0.000653762	0.00199201	TC174601	---NA---	TC174601	13	21	15	21	14	20	11	24	22	26	31	45	28	33	27	36	TC174601	7.65502	7.93859	6.57515	9.08542	6.89648	9.25978	5.61465	10.0858	12.4305	10.6534	14.5754	19.4647	14.0308	13.9416	11.8953	12.751	TC174601	Chromosome chr3 scaffold_117, whole genome shotgun sequence
TC194850	-0.0180234	-0.0801064	-0.644982	1.01257	1.0571	1.56372	5.26099	16.8152	0.000771359	0.00231044	TC194850	---NA---	TC194850	62	94	107	77	67	99	84	74	60	74	87	96	45	66	55	76	TC194850	36.5086	35.5347	46.9028	33.3132	33.0046	45.8359	42.8755	31.0979	33.9013	30.3213	40.9052	41.5246	22.5496	27.8832	24.2312	26.9187	TC194850
CF474579	-0.478557	-0.392337	0.443479	1.39335	1.31252	1.35988	3.66134	16.538	0.000879448	0.00260473	CF474579	---NA---	CF474579	13	30	28	28	20	18	14	16	10	28	24	12	37	34	34	43	CF474579	7.65502	11.3408	12.2736	12.1139	9.85212	8.33381	7.14592	6.72386	5.65022	11.4729	11.2842	5.19058	18.5408	14.3641	14.9793	15.2303	CF474579	MYC-GP
TC195061	-0.0511195	0.00578354	0.974711	1.03607	1.00402	1.96525	2.8891	15.6942	0.00131001	0.00374469	TC195061	---NA---	TC195061	5	12	14	11	9	8	10	12	13	9	10	9	18	26	18	30	TC195061	2.94424	4.53634	6.13681	4.75903	4.43345	3.70391	5.10423	5.0429	7.34528	3.68772	4.70174	3.89293	9.01983	10.9843	7.93022	10.6258	TC195061
BX680940	-0.378454	-0.954817	-0.118753	1.29995	1.93833	1.0858	3.70617	15.2869	0.00158719	0.00445978	BX680940	---NA---	BX680940	23	33	36	30	15	21	23	32	10	20	16	16	33	24	34	33	BX680940	13.5435	12.4749	15.7804	12.9792	7.38909	9.72277	11.7397	13.4477	5.65022	8.19494	7.52279	6.92077	16.5363	10.1393	14.9793	11.6884	BX680940
TC186628	-0.489839	-1.23538	-0.202312	1.40429	2.35444	1.15054	3.26637	15.2625	0.00160551	0.00450528	TC186628	---NA---	TC186628	11	37	27	20	14	11	20	19	6	16	8	9	25	26	18	20	TC186628	6.47733	13.987	11.8353	8.65278	6.89648	5.09288	10.2085	7.98459	3.39013	6.55595	3.76139	3.89293	12.5275	10.9843	7.93022	7.08387	TC186628
BM367075	1.15459	1.21159	0.00946225	2.22621	2.31592	1.00658	3.09108	14.5988	0.00219371	0.0059931	BM367075	---NA---	BM367075	8	8	13	8	21	12	29	18	10	46	7	26	4	15	12	11	BM367075	4.71078	3.02423	5.69847	3.46111	10.3447	5.55587	14.8023	7.56434	5.65022	18.8484	3.29122	11.2463	2.00441	6.33709	5.28682	3.89613	BM367075	Chromosome segregation ATPases-like protein
TC185063	-0.245721	-0.062805	0.652547	1.18569	1.04449	1.57194	3.4562	14.5583	0.00223581	0.00609909	TC185063	---NA---	TC185063	9	20	26	19	15	13	15	17	22	17	13	17	27	30	31	41	TC185063	5.29963	7.56056	11.3969	8.22014	7.38909	6.01886	7.65634	7.1441	12.4305	6.9657	6.11226	7.35332	13.5297	12.6742	13.6576	14.5219	TC185063	Chromosome undetermined scaffold_53, whole genome shotgun sequence
TC192791	-0.383308	0.546275	0.715239	1.30433	1.46031	1.64175	3.34685	14.5314	0.00226418	0.00616838	TC192791	---NA---	TC192791	5	22	15	20	10	6	15	14	18	24	20	26	37	18	25	30	TC192791	2.94424	8.31662	6.57515	8.65278	4.92606	2.77794	7.65634	5.88338	10.1704	9.83393	9.40348	11.2463	18.5408	7.60451	11.0142	10.6258	TC192791
TC189200	-0.449744	-0.795286	-1.42	1.3658	1.73542	2.67585	3.16462	13.9031	0.00304005	0.00803576	TC189200	---NA---	TC189200	20	24	29	24	20	27	10	12	22	17	8	7	8	6	6	21	TC189200	11.777	9.07268	12.712	10.3833	9.85212	12.5007	5.10423	5.0429	12.4305	6.9657	3.76139	3.02784	4.00881	2.53484	2.64341	7.43806	TC189200
TC164298	0.313942	1.27987	1.07154	1.2431	2.42816	2.10167	2.97332	13.8622	0.00309892	0.00817438	TC164298	---NA---	TC164298	10	6	6	10	8	3	17	11	11	19	28	21	11	25	19	22	TC164298	5.88848	2.26817	2.63006	4.32639	3.94085	1.38897	8.67719	4.62265	6.21524	7.78519	13.1649	9.08351	5.51212	10.5618	8.37079	7.79225	TC164298	Chromosome chr14 scaffold_26, whole genome shotgun sequence
BQ107177	0.326545	-0.527752	-1.27415	1.25401	1.44168	2.41857	2.98341	13.2488	0.0041283	0.010595	BQ107177	---NA---	BQ107177	16	20	9	22	6	25	14	39	13	18	2	13	4	9	7	11	BQ107177	9.42156	7.56056	3.94509	9.51806	2.95564	11.5747	7.14592	16.3894	7.34528	7.37545	0.940348	5.62313	2.00441	3.80225	3.08398	3.89613	BQ107177	Predicted protein
FN692303	0.277973	0.440865	0.962367	1.21249	1.35742	1.9485	3.17283	13.2195	0.0041852	0.0107237	FN692303	---NA---	FN692303	10	17	7	13	14	14	15	12	12	20	14	17	18	25	29	30	FN692303	5.88848	6.42648	3.0684	5.62431	6.89648	6.48185	7.65634	5.0429	6.78026	8.19494	6.58244	7.35332	9.01983	10.5618	12.7765	10.6258	FN692303
BI416712	-0.328295	0.218615	0.761845	1.25553	1.16362	1.69566	3.37476	12.9211	0.0048103	0.0121611	BI416712	---NA---	BI416712	9	27	23	7	13	19	8	10	10	21	26	18	29	28	25	41	BI416712	5.29963	10.2068	10.0819	3.02847	6.40388	8.7968	4.08338	4.20241	5.65022	8.60469	12.2245	7.78587	14.5319	11.8292	11.0142	14.5219	BI416712	Chromosome chr14 scaffold_21, whole genome shotgun sequence
TC184288	-0.319802	-0.483511	-0.646473	1.24816	1.39814	1.56534	4.39188	12.7941	0.00510381	0.0128216	TC184288	---NA---	TC184288	41	54	54	57	38	35	38	49	22	46	37	41	34	32	36	44	TC184288	24.1428	20.4135	23.6705	24.6604	18.719	16.2046	19.3961	20.5918	12.4305	18.8484	17.3964	17.7345	17.0375	13.5191	15.8604	15.5845	TC184288
TC198909	0.127908	0.884192	0.150383	1.09271	1.84573	1.10986	3.48104	11.7852	0.00815655	0.0193615	TC198909	---NA---	TC198909	15	29	8	14	21	21	15	12	31	39	24	25	12	24	22	23	TC198909	8.83272	10.9628	3.50675	6.05695	10.3447	9.72277	7.65634	5.0429	17.5157	15.9801	11.2842	10.8137	6.01322	10.1393	9.6925	8.14645	TC198909
NP543241	-0.019211	-0.0413313	-0.440087	1.01341	1.02906	1.35669	5.99737	11.6019	0.00887899	0.0208505	NP543241	---NA---	NP543241	96	169	150	140	108	142	134	143	132	132	133	127	101	89	131	129	NP543241	56.5294	63.8868	65.7515	60.5695	53.2014	65.7445	68.3967	60.0945	74.5829	54.0866	62.5332	54.9336	50.6112	37.6001	57.7144	45.6909	NP543241	GB|D17510.1|BAA04317.1 ORF33 [Pinus thunbergii]
TC188859	0.151508	0.0478991	-0.859651	1.11073	1.03376	1.8146	3.10196	11.5195	0.009224	0.0215492	TC188859	---NA---	TC188859	15	17	19	16	18	18	22	14	9	18	19	23	7	15	7	12	TC188859	8.83272	6.42648	8.32853	6.92223	8.86691	8.33381	11.2293	5.88338	5.08519	7.37545	8.93331	9.94861	3.50771	6.33709	3.08398	4.25032	TC188859	Chromosome chr16 scaffold_10, whole genome shotgun sequence
TC173889	0.762137	0.424913	-0.109095	1.696	1.34249	1.07855	3.52314	11.3722	0.00987468	0.0228718	TC173889	---NA---	TC173889	19	15	14	20	31	22	20	41	18	38	14	22	16	14	17	24	TC173889	11.1881	5.67042	6.13681	8.65278	15.2708	10.1858	10.2085	17.2299	10.1704	15.5704	6.58244	9.51606	8.01762	5.91462	7.48966	8.50064	TC173889	L-allo-threonine aldolase
TC185974	-0.190404	-0.894226	-0.258568	1.14108	1.85861	1.19629	3.33355	11.2839	0.0102857	0.0237028	TC185974	---NA---	TC185974	16	25	25	25	17	16	21	23	8	14	15	11	21	20	21	22	TC185974	9.42156	9.45071	10.9586	10.816	8.3743	7.40783	10.7189	9.66555	4.52017	5.73646	7.05261	4.75803	10.5231	8.44946	9.25193	7.79225	TC185974
BX255751	-0.390924	0.907556	0.627589	1.31123	1.87586	1.54498	2.64346	11.0869	0.0112652	0.0257037	BX255751	---NA---	BX255751	4	9	7	13	4	8	7	5	16	20	5	20	10	13	13	21	BX255751	2.35539	3.40225	3.0684	5.62431	1.97042	3.70391	3.57296	2.10121	9.04035	8.19494	2.35087	8.65096	5.01101	5.49215	5.72738	7.43806	BX255751
TC190834	-0.383177	-0.926663	-0.355264	1.30421	1.90087	1.27922	4.17335	11.0115	0.0116641	0.0265185	TC190834	---NA---	TC190834	24	33	63	60	35	35	23	41	25	18	26	23	40	28	50	36	TC190834	14.1323	12.4749	27.6156	25.9583	17.2412	16.2046	11.7397	17.2299	14.1255	7.37545	12.2245	9.94861	20.0441	11.8292	22.0284	12.751	TC190834
AM983422	-0.56978	-1.15665	-0.603362	1.4843	2.22939	1.51925	3.2573	10.9879	0.0117914	0.0267794	AM983422	---NA---	AM983422	19	24	31	26	24	16	12	13	12	20	9	3	24	14	18	16	AM983422	11.1881	9.07268	13.5886	11.2486	11.8225	7.40783	6.12508	5.46314	6.78026	8.19494	4.23157	1.29764	12.0264	5.91462	7.93022	5.66709	AM983422
TC196038	-0.122384	-0.0755144	-0.703583	1.08853	1.05374	1.62854	4.46439	10.6009	0.0140921	0.0312732	TC196038	---NA---	TC196038	42	49	52	53	43	44	26	64	35	53	30	68	23	34	26	53	TC196038	24.7316	18.5234	22.7939	22.9299	21.1821	20.3715	13.271	26.8954	19.7758	21.7166	14.1052	29.4133	11.5253	14.3641	11.4548	18.7722	TC196038	Os07g0656800 protein
BQ196784	0.846035	0.0671224	-0.0229398	1.79755	1.04763	1.01603	3.62969	10.4549	0.0150697	0.0331179	BQ196784	---NA---	BQ196784	12	21	34	10	32	30	32	40	28	23	9	18	25	12	15	32	BQ196784	7.06617	7.93859	14.9037	4.32639	15.7634	13.8897	16.3335	16.8097	15.8206	9.42418	4.23157	7.78587	12.5275	5.06967	6.60852	11.3342	BQ196784
GW766040	-0.0929642	-0.489242	-0.96943	1.06656	1.40371	1.95807	3.37299	10.3452	0.0158484	0.03459	GW766040	---NA---	GW766040	6	28	31	34	15	26	23	24	8	26	13	22	8	13	16	18	GW766040	3.53309	10.5848	13.5886	14.7097	7.38909	12.0377	11.7397	10.0858	4.52017	10.6534	6.11226	9.51606	4.00881	5.49215	7.04909	6.37548	GW766040	Chromosome undetermined scaffold_55 whole genome shotgun sequence
TC195052	0.314596	-0.239626	-0.55568	1.24366	1.18069	1.46986	3.36526	10.0285	0.0183254	0.039248	TC195052	---NA---	TC195052	16	16	28	20	23	22	23	29	15	18	16	18	18	11	19	12	TC195052	9.42156	6.04845	12.2736	8.65278	11.3299	10.1858	11.7397	12.187	8.47532	7.37545	7.52279	7.78587	9.01983	4.6472	8.37079	4.25032	TC195052	Chromosome chr10 scaffold_76, whole genome shotgun sequence
GW757224	-0.116109	0.782178	0.383214	1.08381	1.71973	1.30424	2.99731	9.64726	0.0218153	0.0458114	GW757224	---NA---	GW757224	7	13	11	15	7	9	10	15	15	18	22	23	16	21	16	13	GW757224	4.12193	4.91437	4.82178	6.48959	3.44824	4.1669	5.10423	6.30362	8.47532	7.37545	10.3438	9.94861	8.01762	8.87193	7.04909	4.60451	GW757224	Chromosome chr3 scaffold_117, whole genome shotgun sequence
TC159081	-0.0355783	0.0718757	0.486386	1.02497	1.05108	1.40093	4.52847	9.49776	0.0233552	0.0486432	TC159081	---NA---	TC159081	26	58	41	38	42	38	38	34	36	36	43	52	61	54	51	86	TC159081	15.31	21.9256	17.9721	16.4403	20.6894	17.5936	19.3961	14.2882	20.3408	14.7509	20.2175	22.4925	30.5672	22.8135	22.469	30.4606	TC159081	Os06g0566100 protein
TC193983	-0.350276	-0.586483	0.437873	1.2748	1.50158	1.35461	4.43908	24.7128	1.77296e-05	6.94807e-05	TC193983	-bisphosphoglycerate-independent phosphoglycerate mutase-like	TC193983	53	42	37	40	39	36	25	33	23	33	31	28	65	78	54	65	TC193983	31.2089	15.8772	16.2187	17.3056	19.2116	16.6676	12.7606	13.868	12.9955	13.5217	14.5754	12.1113	32.5716	32.9529	23.7907	23.0226	TC193983	Chromosome chr8 scaffold_68, whole genome shotgun sequence
TC160610	-0.502394	-0.244712	-1.16395	1.41656	1.18486	2.2407	3.53779	11.3917	0.00978576	0.0226782	TC160610	-dihydroxy-2-naphthoyl- peroxisomal	TC160610	28	16	35	34	24	14	18	23	12	24	21	41	19	4	13	21	TC160610	16.4877	6.04845	15.342	14.7097	11.8225	6.48185	9.18761	9.66555	6.78026	9.83393	9.87366	17.7345	9.52093	1.68989	5.72738	7.43806	TC160610	Chromosome chr1 scaffold_135, whole genome shotgun sequence
TC162418	0.788632	1.79573	-0.107683	1.72744	3.47192	1.0775	3.28723	37.3018	3.97224e-08	2.21224e-07	TC162418	-like family protein	TC162418	15	9	9	6	22	15	14	16	28	55	29	27	10	20	2	9	TC162418	8.83272	3.40225	3.94509	2.59583	10.8373	6.94484	7.14592	6.72386	15.8206	22.5361	13.6351	11.6788	5.01101	8.44946	0.881136	3.18774	TC162418	Chromosome chr4 scaffold_6, whole genome shotgun sequence
DR110452	0.0570599	-0.233314	-0.977958	1.04034	1.17553	1.96968	3.39368	14.271	0.00255856	0.00690669	DR110452	-like family protein	DR110452	26	18	24	22	25	15	24	28	12	24	20	21	14	14	11	12	DR110452	15.31	6.80451	10.5202	9.51806	12.3151	6.94484	12.2502	11.7668	6.78026	9.83393	9.40348	9.08351	7.01542	5.91462	4.84625	4.25032	DR110452	Chromosome chr4 scaffold_6, whole genome shotgun sequence
FG616357	0.43722	-0.242866	-1.56756	1.35399	1.18334	2.96402	3.4333	18.9001	0.000286717	0.000935109	FG616357	(-)-alpha-pinene synthase	FG616357	9	12	38	32	11	30	43	35	2	25	27	24	3	7	13	11	FG616357	5.29963	4.53634	16.6571	13.8445	5.41866	13.8897	21.9482	14.7084	1.13004	10.2437	12.6947	10.3812	1.5033	2.95731	5.72738	3.89613	FG616357	(-)-alpha-pinene synthase
TC197407	0.32362	-0.200315	-1.33406	1.25147	1.14895	2.52112	4.12124	17.8252	0.000477906	0.00149894	TC197407	(-)-alpha-pinene synthase	TC197407	13	28	61	52	21	40	72	50	5	49	44	37	9	19	20	19	TC197407	7.65502	10.5848	26.739	22.4972	10.3447	18.5196	36.7505	21.0121	2.82511	20.0776	20.6877	16.0043	4.50991	8.02698	8.81136	6.72967	TC197407	(-)-alpha-pinene synthase
TC155384	0.0288262	-0.269236	-1.20765	1.02018	1.20517	2.30962	4.7919	15.4146	0.00149452	0.00421992	TC155384	(-)-alpha-pinene synthase	TC155384	31	53	83	100	24	52	100	85	21	69	74	57	14	42	43	28	TC155384	18.2543	20.0355	36.3825	43.2639	11.8225	24.0754	51.0423	35.7205	11.8655	28.2725	34.7929	24.6552	7.01542	17.7439	18.9444	9.91741	TC155384	(-)-alpha-pinene synthase
TC184340	0.353453	-0.348008	-1.2883	1.27762	1.2728	2.44239	3.16992	13.3827	0.00387794	0.0100111	TC184340	(-)-alpha-pinene synthase	TC184340	7	21	22	27	5	18	41	29	3	24	18	15	4	11	11	8	TC184340	4.12193	7.93859	9.64356	11.6813	2.46303	8.33381	20.9273	12.187	1.69506	9.83393	8.46314	6.48822	2.00441	4.6472	4.84625	2.83355	TC184340	(-)-alpha-pinene synthase
TC155661	-0.602051	-0.419246	-1.59859	1.51787	1.33723	3.02846	6.19318	10.7553	0.0131254	0.029425	TC155661	(+)-3-carene synthase	TC155661	187	343	238	96	244	140	29	135	212	233	53	121	152	97	17	27	TC155661	110.115	129.664	104.326	41.5334	120.196	64.8185	14.8023	56.7326	119.785	95.4711	24.9192	52.3383	76.1674	40.9799	7.48966	9.56322	TC155661	(+)-3-carene synthase
TC155407	-0.346103	-0.0144295	-1.31892	1.27112	1.01005	2.49479	3.03931	16.407	0.000935651	0.00275323	TC155407	(+)-alpha-pinene synthase	TC155407	11	20	28	16	8	16	14	19	16	27	15	15	9	5	6	13	TC155407	6.47733	7.56056	12.2736	6.92223	3.94085	7.40783	7.14592	7.98459	9.04035	11.0632	7.05261	6.48822	4.50991	2.11236	2.64341	4.60451	TC155407	(+)-alpha-pinene synthase
TC170112	-0.117103	-0.239605	-1.11439	1.08455	1.18067	2.16504	5.3637	43.5965	1.83843e-09	1.18003e-08	TC170112	(E)-4-hydroxy-3-methyl-but-2-enyl diphosphate synthase	TC170112	80	119	95	110	65	89	97	110	83	84	96	71	54	54	40	58	TC170112	47.1078	44.9854	41.6426	47.5903	32.0194	41.206	49.511	46.2265	46.8968	34.4188	45.1367	30.7109	27.0595	22.8135	17.6227	20.5432	TC170112	(E)-4-hydroxy-3-methyl-but-2-enyl diphosphate synthase
TC157507	0.0172104	-0.175824	-0.867737	1.012	1.12961	1.8248	5.24583	30.1933	1.25669e-06	5.79511e-06	TC157507	(E)-4-hydroxy-3-methyl-but-2-enyl diphosphate synthase	TC157507	76	94	83	93	70	97	82	92	66	82	75	80	68	48	42	51	TC157507	44.7524	35.5347	36.3825	40.2354	34.4824	44.91	41.8547	38.6622	37.2914	33.5993	35.2631	34.6038	34.0749	20.2787	18.5039	18.0639	TC157507	(E)-4-hydroxy-3-methyl-but-2-enyl diphosphate synthase
CF670789	-0.149826	-0.480117	-1.16075	1.10944	1.39486	2.23574	3.83998	20.8545	0.00011286	0.000390509	CF670789	(E)-4-hydroxy-3-methyl-but-2-enyl diphosphate synthase	CF670789	19	47	43	35	20	31	37	36	21	28	33	18	11	13	18	29	CF670789	11.1881	17.7673	18.8488	15.1424	9.85212	14.3527	18.8856	15.1287	11.8655	11.4729	15.5157	7.78587	5.51212	5.49215	7.93022	10.2716	CF670789	(E)-4-hydroxy-3-methyl-but-2-enyl diphosphate synthase
TC196469	-0.200613	-0.537322	-1.55499	1.14919	1.45128	2.93832	3.88578	33.1897	2.93711e-07	1.47891e-06	TC196469	(E)-beta-farnesene synthase	TC196469	20	60	38	41	32	35	31	33	14	47	27	19	10	14	12	23	TC196469	11.777	22.6817	16.6571	17.7382	15.7634	16.2046	15.8231	13.868	7.9103	19.2581	12.6947	8.21841	5.01101	5.91462	5.28682	8.14645	TC196469	(E)-beta-farnesene synthase
TC184970	-0.28732	0.555051	2.30493	1.22037	1.46922	4.94145	3.85098	145.75	2.17564e-31	7.9227e-30	TC184970	(rap annotation release2) glycosyl transferase	TC184970	9	15	8	20	10	7	12	12	19	19	19	18	78	70	68	67	TC184970	5.29963	5.67042	3.50675	8.65278	4.92606	3.24092	6.12508	5.0429	10.7354	7.78519	8.93331	7.78587	39.0859	29.5731	29.9586	23.731	TC184970	Chromosome chr2 scaffold_241, whole genome shotgun sequence
TC171050	-0.186722	-0.74754	-1.79314	1.13817	1.67893	3.46569	5.79807	112.962	2.5286e-24	5.55985e-23	TC171050	1-deoxy-D-xylulose 5-phosphate synthase type I	TC171050	140	148	177	169	140	117	149	137	92	89	74	120	55	42	51	56	TC171050	82.4387	55.9482	77.5868	73.116	68.9648	54.1697	76.053	57.5731	51.982	36.4675	34.7929	51.9058	27.5606	17.7439	22.469	19.8348	TC171050	1-deoxy-D-xylulose 5-phosphate synthase type I
CO173517	0.00250012	-0.512301	-1.17594	1.00173	1.42632	2.2594	4.06939	28.431	2.94895e-06	1.29057e-05	CO173517	1-deoxy-d-xylulose 5-phosphate synthase type i	CO173517	33	49	36	46	49	32	41	36	21	41	17	35	23	13	19	25	CO173517	19.432	18.5234	15.7804	19.9014	24.1377	14.8157	20.9273	15.1287	11.8655	16.7996	7.99296	15.1392	11.5253	5.49215	8.37079	8.85483	CO173517	1-deoxy-D-xylulose 5-phosphate synthase type I
TC170778	1.0662	1.25674	-1.20847	2.09392	2.38955	2.31092	3.8552	71.5609	1.97682e-15	2.26541e-14	TC170778	1-deoxy-D-xylulose 5-phosphate synthase type II	TC170778	15	30	25	5	34	25	46	46	36	48	45	47	13	8	8	6	TC170778	8.83272	11.3408	10.9586	2.1632	16.7486	11.5747	23.4795	19.3311	20.3408	19.6679	21.1578	20.3298	6.51432	3.37978	3.52454	2.12516	TC170778	1-deoxy-D-xylulose 5-phosphate synthase type II
DR018625	-0.361804	-0.228279	-1.829	1.28503	1.17144	3.55292	3.87828	59.1707	8.83878e-13	7.96116e-12	DR018625	1-deoxy-D-xylulose 5-phosphate synthase type II	DR018625	29	52	38	36	28	31	29	28	27	43	28	32	8	15	7	18	DR018625	17.0766	19.6575	16.6571	15.575	13.793	14.3527	14.8023	11.7668	15.2556	17.6191	13.1649	13.8415	4.00881	6.33709	3.08398	6.37548	DR018625	1-deoxy-D-xylulose 5-phosphate synthase type II
TC157654	-0.374134	-0.23554	-1.62875	1.29606	1.17735	3.09245	4.52688	48.5684	1.61175e-10	1.16783e-09	TC157654	1-deoxy-D-xylulose 5-phosphate synthase type II	TC157654	47	77	68	53	35	54	49	44	53	75	33	43	23	28	13	23	TC157654	27.6758	29.1082	29.8074	22.9299	17.2412	25.0014	25.0107	18.4906	29.9461	30.731	15.5157	18.5996	11.5253	11.8292	5.72738	8.14645	TC157654	1-deoxy-D-xylulose 5-phosphate synthase type II
TC166245	-0.233832	-0.130262	-1.09031	1.17595	1.09449	2.12919	4.29015	23.2487	3.58377e-05	0.000134275	TC166245	1-deoxy-D-xylulose 5-phosphate synthase type II	TC166245	40	58	54	35	38	42	34	40	28	58	38	46	29	31	9	28	TC166245	23.5539	21.9256	23.6705	15.1424	18.719	19.4455	17.3544	16.8097	15.8206	23.7653	17.8666	19.8972	14.5319	13.0967	3.96511	9.91741	TC166245	1-deoxy-D-xylulose 5-phosphate synthase type II
TC174890	0.211811	0.254513	-0.578899	1.15814	1.19293	1.49371	4.91027	20.9816	0.000106206	0.000369901	TC174890	1-deoxy-D-xylulose-5-phosphate reductoisomerase	TC174890	39	61	69	67	68	72	56	68	47	76	64	92	41	47	23	65	TC174890	22.9651	23.0597	30.2457	28.9868	33.4972	33.3352	28.5837	28.5764	26.556	31.1408	30.0911	39.7944	20.5452	19.8562	10.1331	23.0226	TC174890	1-deoxy-D-xylulose-5-phosphate reductoisomerase
TC168602	-0.248794	0.623067	0.923735	1.18821	1.54015	1.89702	3.07271	14.7427	0.00205023	0.00564846	TC168602	10 kDa Chaperonin (small heat shock protein)	TC168602	2	13	13	18	6	7	9	15	14	17	18	20	16	34	21	25	TC168602	1.1777	4.91437	5.69847	7.7875	2.95564	3.24092	4.59381	6.30362	7.9103	6.9657	8.46314	8.65096	8.01762	14.3641	9.25193	8.85483	TC168602	Small molecular heat shock protein 10
TC166658	0.654357	1.22143	0.975848	1.57391	2.33178	1.9668	3.90881	18.9095	0.00028543	0.000932048	TC166658	12-oxo-phytodienoic acid reductase	TC166658	14	20	12	20	16	37	13	36	36	46	31	39	18	39	50	38	TC166658	8.24387	7.56056	5.26012	8.65278	7.88169	17.1306	6.6355	15.1287	20.3408	18.8484	14.5754	16.8694	9.01983	16.4764	22.0284	13.4593	TC166658	12-oxo-phytodienoic acid reductase
TC159909	0.634307	1.05812	1.26663	1.55219	2.08222	2.40599	3.67691	12.7985	0.00509331	0.0127977	TC159909	12-oxophytodienoate reductase	TC159909	13	19	9	13	7	29	29	16	12	27	52	21	36	37	44	25	TC159909	7.65502	7.18254	3.94509	5.62431	3.44824	13.4267	14.8023	6.72386	6.78026	11.0632	24.4491	9.08351	18.0397	15.6315	19.385	8.85483	TC159909	Chromosome chr11 scaffold_13, whole genome shotgun sequence
BQ198434	0.0559894	0.306134	0.654844	1.03957	1.23639	1.57445	4.92591	16.9984	0.000707294	0.00213871	BQ198434	14-3-3 protein	BQ198434	43	50	46	56	43	41	55	58	49	55	76	58	67	80	87	110	BQ198434	25.3205	18.9014	20.1638	24.2278	21.1821	18.9826	28.0733	24.374	27.6861	22.5361	35.7332	25.0878	33.5738	33.7978	38.3294	38.9613	BQ198434	14-3-3 protein
TC180609	0.0107856	0.0842918	0.472397	1.0075	1.06017	1.38741	6.17961	15.9825	0.00114342	0.00330116	TC180609	14-3-3 protein	TC180609	117	136	119	143	122	110	143	129	107	149	158	128	169	188	203	240	TC180609	68.8952	51.4118	52.1629	61.8674	60.0979	50.9288	72.9905	54.2111	60.4573	61.0523	74.2875	55.3662	84.6861	79.4249	89.4353	85.0064	TC180609	14-3-3 protein
TC161087	-0.137607	-0.0286608	0.42675	1.10008	1.02006	1.3442	5.41011	13.16	0.00430313	0.010993	TC161087	14-3-3 protein	TC161087	78	76	75	84	65	57	81	75	59	75	93	79	106	105	106	158	TC161087	45.9301	28.7301	32.8758	36.3417	32.0194	26.3904	41.3443	31.5181	33.3363	30.731	43.7262	34.1713	53.1168	44.3596	46.7002	55.9626	TC161087	14-3-3 protein
TC198934	0.0667889	-0.0846634	-0.273838	1.04738	1.06044	1.20902	10.7223	10.8056	0.0128247	0.0288426	TC198934	14-3-3 protein	TC198934	3013	4012	3602	3609	3453	3684	3757	3565	2729	3642	3510	3429	3083	3313	3167	3494	TC198934	1774.2	1516.65	1578.91	1561.39	1700.97	1705.65	1917.66	1498.16	1541.94	1492.3	1650.31	1483.21	1544.9	1399.65	1395.28	1237.55	TC198934	14-3-3 protein
TC190247	-0.0698771	-0.177629	-0.954993	1.04963	1.13102	1.93857	3.50381	13.6267	0.00345996	0.00903114	TC190247	18.2 kDa class I heat shock protein	TC190247	20	32	29	20	25	18	21	29	18	28	18	24	18	20	8	11	TC190247	11.777	12.0969	12.712	8.65278	12.3151	8.33381	10.7189	12.187	10.1704	11.4729	8.46314	10.3812	9.01983	8.44946	3.52454	3.89613	TC190247	18.2 kDa class I heat shock protein
TC182273	-0.656285	-0.459811	0.622616	1.57602	1.37536	1.53966	3.21614	23.6145	3.00644e-05	0.000114295	TC182273	2-3 biphosphoglycerate independant phosphoglycerate mutase	TC182273	19	19	17	13	9	12	7	14	7	12	18	12	23	30	34	30	TC182273	11.1881	7.18254	7.45184	5.62431	4.43345	5.55587	3.57296	5.88338	3.95515	4.91696	8.46314	5.19058	11.5253	12.6742	14.9793	10.6258	TC182273	Chromosome chr8 scaffold_68, whole genome shotgun sequence
TC174709	0.209912	-0.289465	-0.643642	1.15662	1.22219	1.56227	4.40978	15.4676	0.00145767	0.0041287	TC174709	2-C-methyl-D-erythritol 2,4-cyclodiphosphate synthase	TC174709	32	62	45	45	40	49	42	75	26	43	54	24	28	32	36	33	TC174709	18.8431	23.4378	19.7255	19.4688	19.7042	22.6865	21.4378	31.5181	14.6906	17.6191	25.3894	10.3812	14.0308	13.5191	15.8604	11.6884	TC174709	2-C-methyl-D-erythritol 2,4-cyclodiphosphate synthase
TC174322	0.00849342	-0.436379	-0.800644	1.0059	1.3532	1.74188	3.96478	12.3195	0.00636506	0.0155954	TC174322	2-C-methyl-D-erythritol 2,4-cyclodiphosphate synthase	TC174322	25	50	35	35	24	31	32	54	15	35	38	17	17	22	30	22	TC174322	14.7212	18.9014	15.342	15.1424	11.8225	14.3527	16.3335	22.693	8.47532	14.3411	17.8666	7.35332	8.51873	9.2944	13.217	7.79225	TC174322	2-C-methyl-D-erythritol 2,4-cyclodiphosphate synthase
TC182681	0.0746109	-0.284351	-0.724076	1.05308	1.21786	1.65184	4.21486	11.4421	0.00956055	0.0222252	TC182681	2-C-methyl-D-erythritol 2,4-cyclodiphosphate synthase	TC182681	29	56	41	40	31	41	37	60	18	47	49	20	20	30	34	26	TC182681	17.0766	21.1696	17.9721	17.3056	15.2708	18.9826	18.8856	25.2145	10.1704	19.2581	23.0385	8.65096	10.022	12.6742	14.9793	9.20903	TC182681	2-C-methyl-D-erythritol 2,4-cyclodiphosphate synthase
TC183617	0.0643274	0.0351003	-0.816349	1.0456	1.02463	1.76094	3.45156	11.4977	0.00931751	0.0217362	TC183617	2-carboxy-d-arabinitol 1-phosphate phosphatase	TC183617	19	23	17	30	20	23	27	20	24	32	14	20	9	16	17	14	TC183617	11.1881	8.69465	7.45184	12.9792	9.85212	10.6488	13.7814	8.40483	13.5605	13.1119	6.58244	8.65096	4.50991	6.75956	7.48966	4.95871	TC183617	Chromosome chr6 scaffold_25, whole genome shotgun sequence
TC159030	0.164851	-0.0103486	-0.70137	1.12105	1.0072	1.62605	6.69344	32.7768	3.58946e-07	1.78756e-06	TC159030	2-dehydro-3-deoxyphosphoheptonate aldolase (3-deoxy-d-arabino- heptulosonate 7-phosphate synthase) precursor	TC159030	212	270	188	213	247	234	215	271	207	253	187	221	190	132	113	165	TC159030	124.836	102.068	82.4086	92.1521	121.674	108.339	109.741	113.885	116.959	103.666	87.9226	95.5931	95.2093	55.7664	49.7842	58.4419	TC159030	2-dehydro-3-deoxyphosphoheptonate aldolase (3-deoxy-d-arabino- heptulosonate 7-phosphate synthase) precursor
TC168743	0.430143	0.122263	1.13356	1.34737	1.08844	2.194	3.70332	26.1399	8.9152e-06	3.64788e-05	TC168743	2-Isopropylmalate Synthase	TC168743	13	21	17	18	24	30	15	21	15	20	16	23	23	48	50	48	TC168743	7.65502	7.93859	7.45184	7.7875	11.8225	13.8897	7.65634	8.82507	8.47532	8.19494	7.52279	9.94861	11.5253	20.2787	22.0284	17.0013	TC168743	2-isopropylmalate synthase
TC175910	0.226849	-0.0614678	0.879255	1.17028	1.04353	1.83942	4.16295	18.2715	0.00038662	0.0012327	TC175910	2-Isopropylmalate Synthase	TC175910	16	35	37	23	27	50	20	28	20	25	26	33	32	47	68	81	TC175910	9.42156	13.231	16.2187	9.9507	13.3004	23.1495	10.2085	11.7668	11.3004	10.2437	12.2245	14.2741	16.0352	19.8562	29.9586	28.6897	TC175910	2-isopropylmalate synthase
TC170431	0.322653	0.00455236	0.858353	1.25063	1.00316	1.81297	4.0004	17.8	0.000483652	0.00151547	TC170431	2-Isopropylmalate Synthase	TC170431	20	33	20	23	28	42	21	25	18	28	19	30	29	45	61	59	TC170431	11.777	12.4749	8.76687	9.9507	13.793	19.4455	10.7189	10.506	10.1704	11.4729	8.93331	12.9764	14.5319	19.0113	26.8746	20.8974	TC170431	2-isopropylmalate synthase
TC199299	-0.23281	-1.55061	-0.112501	1.17512	2.92941	1.0811	3.07737	12.256	0.00655586	0.0159982	TC199299	2-ketogluconate transporter	TC199299	4	38	24	15	7	23	13	21	4	15	3	4	10	33	13	24	TC199299	2.35539	14.3651	10.5202	6.48959	3.44824	10.6488	6.6355	8.82507	2.26009	6.14621	1.41052	1.73019	5.01101	13.9416	5.72738	8.50064	TC199299
TC165966	-1.0979	-0.434607	2.17002	2.14043	1.35154	4.5003	3.25707	114.875	9.79696e-25	2.21942e-23	TC165966	2-nitropropane dioxygenase family	TC165966	9	10	7	14	4	2	3	9	10	8	2	9	42	33	50	80	TC165966	5.29963	3.78028	3.0684	6.05695	1.97042	0.925978	1.53127	3.78217	5.65022	3.27798	0.940348	3.89293	21.0463	13.9416	22.0284	28.3355	TC165966	2-nitropropane dioxygenase-like protein
TC159794	-0.0375101	-1.04101	-1.07111	1.02634	2.05767	2.10104	3.42317	16.1251	0.00106896	0.00311021	TC159794	2-oxoacid-dependent dioxygenase	TC159794	37	36	18	15	12	27	29	35	10	16	11	15	22	14	8	12	TC159794	21.7874	13.609	7.89018	6.48959	5.91127	12.5007	14.8023	14.7084	5.65022	6.55595	5.17192	6.48822	11.0242	5.91462	3.52454	4.25032	TC159794	Chromosome undetermined scaffold_55, whole genome shotgun sequence
TC157993	-0.309963	-1.31177	-0.909482	1.23968	2.48245	1.87837	3.21011	15.6762	0.00132116	0.00377232	TC157993	2-oxoacid-dependent dioxygenase	TC157993	14	36	34	16	16	28	23	9	5	9	12	13	9	21	13	15	TC157993	8.24387	13.609	14.9037	6.92223	7.88169	12.9637	11.7397	3.78217	2.82511	3.68772	5.64209	5.62313	4.50991	8.87193	5.72738	5.3129	TC157993	Chromosome chr2 scaffold_105, whole genome shotgun sequence
TC158691	-0.285904	-0.0336139	0.811883	1.21917	1.02357	1.7555	3.76781	25.4151	1.26427e-05	5.05588e-05	TC158691	2-oxoglutarate and fe -dependent oxygenase-like protein	TC158691	16	32	20	22	14	13	20	24	16	22	31	17	38	37	44	56	TC158691	9.42156	12.0969	8.76687	9.51806	6.89648	6.01886	10.2085	10.0858	9.04035	9.01443	14.5754	7.35332	19.0419	15.6315	19.385	19.8348	TC158691	Chromosome chr18 scaffold_1, whole genome shotgun sequence
TC171235	-0.0566815	0.066578	2.02325	1.04007	1.04723	4.06499	4.47282	132.448	1.60512e-28	4.82258e-27	TC171235	2-oxoglutarate dehydrogenase E2 subunit	TC171235	15	33	16	33	15	29	28	17	13	33	29	25	80	144	98	113	TC171235	8.83272	12.4749	7.0135	14.2771	7.38909	13.4267	14.2918	7.1441	7.34528	13.5217	13.6351	10.8137	40.0881	60.8361	43.1757	40.0239	TC171235	2-oxoglutarate dehydrogenase E2 subunit
TC161932	-0.296848	-0.555606	-1.03633	1.22846	1.46979	2.051	3.53404	11.5409	0.00913339	0.0213653	TC161932	2-oxoglutarate malate translocator	TC161932	27	30	32	26	14	33	27	17	9	34	16	20	19	18	10	15	TC161932	15.8989	11.3408	14.027	11.2486	6.89648	15.2786	13.7814	7.1441	5.08519	13.9314	7.52279	8.65096	9.52093	7.60451	4.40568	5.3129	TC161932	Chromosome chr6 scaffold_3, whole genome shotgun sequence
TC169337	-0.591558	-0.197088	0.741402	1.50687	1.14638	1.6718	4.74052	50.9908	4.91414e-11	3.77365e-10	TC169337	2-oxoglutarate mitochondrial-like	TC169337	33	65	49	52	27	35	27	38	41	32	38	58	68	92	111	95	TC169337	19.432	24.5718	21.4788	22.4972	13.3004	16.2046	13.7814	15.9692	23.1659	13.1119	17.8666	25.0878	34.0749	38.8675	48.903	33.6484	TC169337	Os04g0390000 protein
TC187059	-0.406289	-0.710487	-1.10748	1.32527	1.63636	2.15469	4.90307	23.2366	3.6047e-05	0.000135019	TC187059	2-oxoglutarate/malate translocator-like protein	TC187059	56	122	80	80	49	85	54	55	19	83	53	50	29	61	33	49	TC187059	32.9755	46.1194	35.0675	34.6111	24.1377	39.3541	27.5628	23.1133	10.7354	34.009	24.9192	21.6274	14.5319	25.7708	14.5387	17.3555	TC187059	2-oxoglutarate/malate translocator-like protein
TC170764	-0.378468	-0.603662	-0.944668	1.29996	1.51957	1.92475	4.38934	15.4249	0.00148733	0.00420148	TC170764	2-oxoglutarate/malate translocator-like protein	TC170764	43	75	60	44	33	54	41	36	15	60	32	39	24	42	20	42	TC170764	25.3205	28.3521	26.3006	19.0361	16.256	25.0014	20.9273	15.1287	8.47532	24.5848	15.0456	16.8694	12.0264	17.7439	8.81136	14.8761	TC170764	2-oxoglutarate/malate translocator-like protein
TC164665	0.344416	-0.660553	-1.02177	1.26964	1.58069	2.03041	3.26005	25.3562	1.30065e-05	5.19157e-05	TC164665	2-oxoisovalerate dehydrogenase alpha mitochondrial expressed	TC164665	8	28	23	25	24	22	25	31	17	9	12	13	8	12	13	12	TC164665	4.71078	10.5848	10.0819	10.816	11.8225	10.1858	12.7606	13.0275	9.60537	3.68772	5.64209	5.62313	4.00881	5.06967	5.72738	4.25032	TC164665	Branched-chain alpha keto-acid dehydrogenase E1 alpha subunit-like protein
TC190266	-0.190009	-0.0026517	0.629495	1.14077	1.00184	1.54702	6.05352	43.2745	2.15197e-09	1.37641e-08	TC190266	2,3-Bisphosphoglycerate-Independent Phosphoglycerate Mutase	TC190266	99	130	127	121	112	96	86	112	90	121	135	125	162	208	226	225	TC190266	58.2959	49.1437	55.6696	52.3493	55.1719	44.447	43.8964	47.067	50.8519	49.5794	63.4735	54.0685	81.1784	87.8743	99.5684	79.6935	TC190266	2,3-bisphosphoglycerate-independent phosphoglycerate mutase
TC188452	-0.0233795	-0.477772	-0.763448	1.01634	1.39259	1.69754	4.06664	12.1144	0.00700134	0.0169514	TC188452	20 kDa chloroplastic-like	TC188452	41	43	39	31	44	34	24	47	24	24	26	36	35	19	16	31	TC188452	24.1428	16.2552	17.0954	13.4118	21.6747	15.7416	12.2502	19.7513	13.5605	9.83393	12.2245	15.5717	17.5386	8.02698	7.04909	10.98	TC188452	Chromosome chr11 scaffold_13, whole genome shotgun sequence
TC182208	0.205529	-0.403504	-0.923479	1.15311	1.32272	1.89668	4.03149	27.8723	3.86316e-06	1.66543e-05	TC182208	22 kDa polypeptide	TC182208	28	42	42	34	40	50	32	41	19	39	27	24	22	15	22	26	TC182208	16.4877	15.8772	18.4104	14.7097	19.7042	23.1495	16.3335	17.2299	10.7354	15.9801	12.6947	10.3812	11.0242	6.33709	9.6925	9.20903	TC182208	22 kDa polypeptide
TC168891	-0.29084	-0.544555	0.0763526	1.22335	1.45857	1.05435	4.23904	9.62871	0.0220008	0.0461248	TC168891	26s protease regulatory subunit	TC168891	31	54	36	43	32	29	32	36	13	29	31	38	46	44	33	69	TC168891	18.2543	20.4135	15.7804	18.6035	15.7634	13.4267	16.3335	15.1287	7.34528	11.8827	14.5754	16.4368	23.0507	18.5888	14.5387	24.4393	TC168891	Chromosome chr3 scaffold_8, whole genome shotgun sequence
TC159527	0.121497	0.180707	0.711538	1.08786	1.13344	1.63755	4.9222	16.9545	0.000722118	0.0021768	TC159527	26s proteasome regulatory particle non-atpase subunit	TC159527	38	53	59	45	61	49	36	60	43	50	41	85	73	89	92	101	TC159527	22.3762	20.0355	25.8623	19.4688	30.049	22.6865	18.3752	25.2145	24.2959	20.4874	19.2771	36.7666	36.5804	37.6001	40.5323	35.7735	TC159527	Chromosome chr8 scaffold_23, whole genome shotgun sequence
TC161124	-0.299133	-0.226248	1.1987	1.2304	1.16979	2.29532	5.87485	154.807	2.4188e-33	9.9484e-32	TC161124	3-Dehydroquinate Dehydratase/Shikimate 5-Dehydrogenase	TC161124	60	123	105	91	64	74	68	90	83	69	71	91	201	235	221	304	TC161124	35.3309	46.4975	46.0261	39.3702	31.5268	34.2612	34.7088	37.8217	46.8968	28.2725	33.3824	39.3619	100.721	99.2811	97.3655	107.675	TC161124	3-dehydroquinate dehydratase/shikimate 5-dehydrogenase
TC172054	-0.303375	-0.273322	1.26409	1.23403	1.20859	2.40176	5.38345	129.982	5.45758e-28	1.56924e-26	TC172054	3-Dehydroquinate Dehydratase/Shikimate 5-Dehydrogenase	TC172054	38	89	76	61	50	49	43	63	60	47	40	64	146	161	179	211	TC172054	22.3762	33.6445	33.3141	26.391	24.6303	22.6865	21.9482	26.4752	33.9013	19.2581	18.807	27.6831	73.1608	68.0181	78.8617	74.7348	TC172054	3-dehydroquinate dehydratase/shikimate 5-dehydrogenase
TC162377	-0.144816	-0.0706632	0.249457	1.10559	1.0502	1.18876	6.54546	10.0265	0.0183422	0.0392707	TC162377	3-Dehydroquinate Synthase	TC162377	137	232	217	157	158	186	144	159	148	166	187	191	219	232	260	260	TC162377	80.6721	87.7026	95.1205	67.9243	77.8317	86.116	73.5009	66.8184	83.6232	68.018	87.9226	82.6167	109.741	98.0137	114.548	92.0903	TC162377	Chromosome chr4 scaffold_83, whole genome shotgun sequence
TC190992	-0.062274	0.529842	0.526482	1.04411	1.44377	1.44041	6.87541	30.0566	1.34276e-06	6.17185e-06	TC190992	3-Deoxy-D-Arabino-Heptulosonate 7-Phosphate Synthase	TC190992	156	267	188	172	185	197	133	210	240	242	322	297	281	283	273	414	TC190992	91.8603	100.934	82.4086	74.4139	91.1321	91.2089	67.8863	88.2507	135.605	99.1588	151.396	128.467	140.81	119.56	120.275	146.636	TC190992	Chromosome chr18 scaffold_1, whole genome shotgun sequence
TC157581	-0.0880311	0.535443	0.559777	1.06292	1.44939	1.47404	7.59151	29.0899	2.14411e-06	9.60164e-06	TC157581	3-Deoxy-D-Arabino-Heptulosonate 7-Phosphate Synthase	TC157581	267	434	321	259	327	316	209	314	425	407	523	449	487	507	453	644	TC157581	157.222	164.064	140.708	112.054	161.082	146.305	106.678	131.956	240.134	166.767	245.901	194.214	244.036	214.194	199.577	228.101	TC157581	Chromosome chr18 scaffold_1, whole genome shotgun sequence
CO366780	-0.0893967	0.681527	0.55409	1.06393	1.60384	1.46824	5.83467	27.5823	4.44431e-06	1.89539e-05	CO366780	3-Deoxy-D-Arabino-Heptulosonate 7-Phosphate Synthase	CO366780	67	134	101	64	94	93	57	86	160	132	143	128	146	135	125	184	CO366780	39.4528	50.6558	44.2727	27.6889	46.3049	43.058	29.0941	36.1408	90.4035	54.0866	67.2349	55.3662	73.1608	57.0338	55.071	65.1716	CO366780	Chromosome chr18 scaffold_1, whole genome shotgun sequence
TC156310	-0.0455576	0.484287	0.475328	1.03208	1.39889	1.39023	6.87458	23.71	2.87161e-05	0.000109497	TC156310	3-Deoxy-D-Arabino-Heptulosonate 7-Phosphate Synthase	TC156310	173	249	196	172	198	214	124	210	242	248	310	284	274	285	273	394	TC156310	101.871	94.129	85.9153	74.4139	97.536	99.0797	63.2924	88.2507	136.735	101.617	145.754	122.844	137.302	120.405	120.275	139.552	TC156310	Chromosome chr18 scaffold_1, whole genome shotgun sequence
CX714161	-0.0638087	0.639037	0.290113	1.04522	1.55729	1.22274	4.97641	20.5896	0.00012809	0.000438313	CX714161	3-Deoxy-D-Arabino-Heptulosonate 7-Phosphate Synthase	CX714161	47	63	47	51	48	53	41	51	76	69	87	86	61	62	65	96	CX714161	27.6758	23.8158	20.6021	22.0646	23.6451	24.5384	20.9273	21.4323	42.9416	28.2725	40.9052	37.1991	30.5672	26.1933	28.6369	34.0026	CX714161	Chromosome chr18 scaffold_1, whole genome shotgun sequence
AI725286	-0.434691	0.374321	0.527822	1.35162	1.29623	1.44175	4.20578	17.5388	0.000547473	0.00169869	AI725286	3-Deoxy-D-Arabino-Heptulosonate 7-Phosphate Synthase	AI725286	27	40	35	24	20	34	19	17	29	41	55	36	45	66	40	50	AI725286	15.8989	15.1211	15.342	10.3833	9.85212	15.7416	9.69804	7.1441	16.3856	16.7996	25.8596	15.5717	22.5496	27.8832	17.6227	17.7097	AI725286	Chromosome chr18 scaffold_1, whole genome shotgun sequence
TC197051	0.0118546	0.408705	0.323349	1.00825	1.32749	1.25123	6.10142	11.2906	0.0102541	0.0236387	TC197051	3-Deoxy-D-Arabino-Heptulosonate 7-Phosphate Synthase	TC197051	115	141	106	112	125	133	77	133	129	144	180	170	154	159	138	214	TC197051	67.7175	53.302	46.4644	48.4556	61.5757	61.5776	39.3026	55.8921	72.8878	59.0036	84.6314	73.5332	77.1696	67.1732	60.7984	75.7974	TC197051	Chromosome chr18 scaffold_1, whole genome shotgun sequence
DT627667	-0.0685407	0.5928	0.674636	1.04866	1.50817	1.59619	6.28831	41.2807	5.70159e-09	3.50225e-08	DT627667	3-Deoxy-D-Arabino-Heptulosonate 7-Phosphate Synthase Precursor	DT627667	94	178	122	104	116	117	107	115	169	149	205	205	200	223	184	269	DT627667	55.3517	67.289	53.4779	44.9945	57.1423	54.1697	54.6153	48.3278	95.4887	61.0523	96.3857	88.6724	100.22	94.2114	81.0645	95.278	DT627667	3-deoxy-D-arabino-heptulosonate 7-phosphate synthase precursor
BE662380	-0.00593805	0.590964	0.564107	1.00412	1.50625	1.47847	5.35	20.8519	0.000113	0.000390821	BE662380	3-Deoxy-D-Arabino-Heptulosonate 7-Phosphate Synthase Precursor	BE662380	44	98	61	59	69	50	61	69	86	82	109	105	96	116	80	134	BE662380	25.9093	37.0468	26.739	25.5257	33.9898	23.1495	31.1358	28.9967	48.5919	33.5993	51.249	45.4176	48.1057	49.0068	35.2454	47.4619	BE662380	3-deoxy-D-arabino-heptulosonate 7-phosphate synthase precursor
TC158509	0.357405	3.41139	2.55315	1.28112	10.6398	5.86915	6.04355	286.244	9.4351e-62	1.73784e-59	TC158509	3-hydroxy-3-methylglutaryl coenzyme A reductase	TC158509	22	59	18	15	16	48	37	38	188	303	388	303	105	213	201	218	TC158509	12.9547	22.3037	7.89018	6.48959	7.88169	22.2235	18.8856	15.9692	106.224	124.153	182.428	131.062	52.6157	89.9867	88.5542	77.2142	TC158509	3-hydroxy-3-methylglutaryl coenzyme A reductase
TC193408	1.3221	4.54459	1.80097	2.5003	23.3378	3.48454	3.93076	267.571	1.03484e-57	1.52927e-55	TC193408	3-hydroxy-3-methylglutaryl coenzyme A reductase	TC193408	4	7	0	4	7	16	5	9	67	108	93	88	2	23	14	21	TC193408	2.35539	2.6462	0	1.73056	3.44824	7.40783	2.55211	3.78217	37.8564	44.2527	43.7262	38.0642	1.0022	9.71687	6.16795	7.43806	TC193408	3-hydroxy-3-methylglutaryl coenzyme A reductase
TC177401	1.37271	4.16506	3.63933	2.58956	17.9395	12.4608	4.61766	225.482	1.31085e-48	1.18153e-46	TC177401	3-hydroxy-3-methylglutaryl coenzyme A reductase	TC177401	8	12	0	2	9	16	13	18	77	110	121	88	36	113	78	86	TC177401	4.71078	4.53634	0	0.865278	4.43345	7.40783	6.6355	7.56434	43.5067	45.0722	56.8911	38.0642	18.0397	47.7394	34.3643	30.4606	TC177401	3-hydroxy-3-methylglutaryl coenzyme A reductase
TC156681	2.00238	4.26451	1.74161	4.00659	19.2196	3.34408	4.76878	207.058	1.25861e-44	9.63593e-43	TC156681	3-hydroxy-3-methylglutaryl coenzyme A reductase	TC156681	0	25	5	2	21	40	31	28	95	239	135	130	21	38	32	23	TC156681	0	9.45071	2.19172	0.865278	10.3447	18.5196	15.8231	11.7668	53.6771	97.9295	63.4735	56.2313	10.5231	16.054	14.0982	8.14645	TC156681	3-hydroxy-3-methylglutaryl coenzyme A reductase
TC165241	0.450801	0.511136	-0.656156	1.3668	1.42517	1.57588	3.85598	19.9759	0.000171703	0.000577906	TC165241	3-hydroxy-3-methylglutaryl coenzyme A reductase	TC165241	25	22	22	29	35	27	35	34	33	35	33	38	18	5	30	16	TC165241	14.7212	8.31662	9.64356	12.5465	17.2412	12.5007	17.8648	14.2882	18.6457	14.3411	15.5157	16.4368	9.01983	2.11236	13.217	5.66709	TC165241	3-hydroxy-3-methylglutaryl coenzyme A reductase
TC190872	0.60247	3.10723	1.84283	1.51831	8.61729	3.58714	6.42179	323.689	7.41539e-70	1.96338e-67	TC190872	3-hydroxy-3-methylglutaryl- synthase	TC190872	37	83	33	36	57	108	55	54	289	428	439	437	126	236	179	205	TC190872	21.7874	31.3763	14.4653	15.575	28.0785	50.0028	28.0733	22.693	163.291	175.372	206.406	189.024	63.1388	99.7036	78.8617	72.6096	TC190872	3-hydroxy-3-methylglutaryl-CoA-synthase
DR021180	0.809924	3.13355	1.88464	1.75312	8.77595	3.6926	5.01205	249.057	1.04662e-53	1.22032e-51	DR021180	3-hydroxy-3-methylglutaryl- synthase	DR021180	14	32	7	14	26	40	22	25	106	159	156	159	42	75	76	82	DR021180	8.24387	12.0969	3.0684	6.05695	12.8078	18.5196	11.2293	10.506	59.8923	65.1498	73.3472	68.7752	21.0463	31.6855	33.4832	29.0439	DR021180	3-hydroxy-3-methylglutaryl-CoA-synthase
TC155435	0.898699	3.35824	2.01298	1.86438	10.2549	4.03615	7.41923	325.394	3.16951e-70	8.75682e-68	TC155435	3-Hydroxy-3-Methylglutaryl-Coa-Synthase	TC155435	58	149	50	72	115	205	119	143	579	812	974	897	252	442	343	411	TC155435	34.1532	56.3262	21.9172	31.15	56.6497	94.9128	60.7403	60.0945	327.148	332.715	457.95	387.996	126.278	186.733	151.115	145.573	TC155435	3-hydroxy-3-methylglutaryl-CoA-synthase
TC167807	0.270925	0.335899	1.4856	1.20658	1.26216	2.80034	4.02884	53.5418	1.40514e-11	1.13097e-10	TC167807	3-Isopropylmalate Dehydratase, Small Subunit	TC167807	14	26	13	26	17	21	25	29	18	25	28	27	49	44	66	88	TC167807	8.24387	9.82873	5.69847	11.2486	8.3743	9.72277	12.7606	12.187	10.1704	10.2437	13.1649	11.6788	24.554	18.5888	29.0775	31.169	TC167807	3-isopropylmalate dehydratase, small subunit
TC164335	0.347447	0.602292	1.07201	1.27231	1.51813	2.10235	5.18573	43.813	1.65376e-09	1.06526e-08	TC164335	3-Isopropylmalate Dehydratase, Small Subunit	TC164335	36	61	46	52	63	64	43	70	64	75	81	70	91	95	120	150	TC164335	21.1985	23.0597	20.1638	22.4972	31.0342	29.6313	21.9482	29.4169	36.1614	30.731	38.0841	30.2784	45.6002	40.1349	52.8682	53.129	TC164335	3-isopropylmalate dehydratase, small subunit
TC176328	-0.045842	0.0497544	1.1255	1.03229	1.03509	2.18177	3.31045	26.1843	8.72628e-06	3.57404e-05	TC176328	3-isopropylmalate dehydratase, small subunit	TC176328	8	22	10	16	11	11	13	17	7	22	14	14	28	24	40	43	TC176328	4.71078	8.31662	4.38344	6.92223	5.41866	5.09288	6.6355	7.1441	3.95515	9.01443	6.58244	6.05567	14.0308	10.1393	17.6227	15.2303	TC176328	3-isopropylmalate dehydratase, small subunit
TC172382	-0.209198	-0.682668	-0.627584	1.15605	1.60511	1.54498	4.09134	14.2475	0.00258686	0.00697126	TC172382	3-ketoacyl- synthase	TC172382	42	42	37	44	39	29	32	39	19	28	27	28	27	27	32	33	TC172382	24.7316	15.8772	16.2187	19.0361	19.2116	13.4267	16.3335	16.3894	10.7354	11.4729	12.6947	12.1113	13.5297	11.4068	14.0982	11.6884	TC172382	Chromosome chr4 scaffold_6, whole genome shotgun sequence
TC161519	-0.327704	-0.439965	-0.85002	1.25501	1.35657	1.80253	5.04294	20.8983	0.000110521	0.000383667	TC161519	3-ketoacyl- synthase 10 isoform 1	TC161519	77	89	75	92	53	70	73	62	60	63	46	74	56	45	50	54	TC161519	45.3413	33.6445	32.8758	39.8028	26.1081	32.4092	37.2609	26.055	33.9013	25.8141	21.628	32.0086	28.0617	19.0113	22.0284	19.1264	TC161519	Chromosome chr4 scaffold_6, whole genome shotgun sequence
TC177267	0.0359905	1.38205	1.37974	1.02526	2.60638	2.60221	3.192	34.491	1.56043e-07	8.11107e-07	TC177267	3-ketoacyl- thiolase	TC177267	10	11	6	9	7	6	8	15	16	25	23	30	16	28	36	25	TC177267	5.88848	4.15831	2.63006	3.89375	3.44824	2.77794	4.08338	6.30362	9.04035	10.2437	10.814	12.9764	8.01762	11.8292	15.8604	8.85483	TC177267	Chromosome chr5 scaffold_2, whole genome shotgun sequence
TC177934	-0.369339	-0.11842	0.473649	1.29176	1.08555	1.38862	5.71052	32.0373	5.13956e-07	2.51322e-06	TC177934	3-ketoacyl- thiolase peroxisomal isoform 1	TC177934	92	107	109	95	84	61	71	88	90	87	97	92	145	154	156	168	TC177934	54.174	40.449	47.7794	41.1007	41.3789	28.2423	36.24	36.9812	50.8519	35.648	45.6069	39.7944	72.6597	65.0608	68.7286	59.5045	TC177934	Chromosome chr5 scaffold_2, whole genome shotgun sequence
TC154714	0.206193	-0.0280624	0.614966	1.15364	1.01964	1.53152	5.17025	19.4721	0.000218335	0.000724686	TC154714	3-Ketoacyl- Thiolase Peroxisomal-Like	TC154714	50	63	59	70	65	82	48	77	44	57	61	73	98	94	106	113	TC154714	29.4424	23.8158	25.8623	30.2847	32.0194	37.9651	24.5003	32.3586	24.861	23.3556	28.6806	31.576	49.1079	39.7124	46.7002	40.0239	TC154714	Chromosome chr5 scaffold_2, whole genome shotgun sequence
TC155638	-0.354844	-0.428012	-0.859434	1.27885	1.34538	1.81433	4.94387	17.5148	0.000553752	0.00171357	TC155638	3-ketoacyl-CoA reductase 1	TC155638	55	102	80	81	42	82	39	78	36	63	58	76	32	56	37	70	TC155638	32.3866	38.5589	35.0675	35.0438	20.6894	37.9651	19.9065	32.7788	20.3408	25.8141	27.2701	32.8737	16.0352	23.6585	16.301	24.7935	TC155638	3-ketoacyl-CoA reductase 1
TC187019	-0.371789	-0.362206	-0.68492	1.29396	1.28539	1.60761	4.95158	11.693	0.00851248	0.020105	TC187019	3-ketoacyl-CoA reductase 1	TC187019	55	96	81	77	40	83	44	64	32	61	63	82	39	63	45	66	TC187019	32.3866	36.2907	35.5058	33.3132	19.7042	38.4281	22.4586	26.8954	18.0807	24.9946	29.621	35.4689	19.543	26.6158	19.8256	23.3768	TC187019	3-ketoacyl-CoA reductase 1
TC171428	-0.37534	-1.17678	-1.07651	1.29715	2.26072	2.10892	4.02005	31.8063	5.74929e-07	2.79098e-06	TC171428	3-ketoacyl-CoA synthase 6	TC171428	35	62	43	46	27	40	34	37	14	33	13	21	15	38	22	22	TC171428	20.6097	23.4378	18.8488	19.9014	13.3004	18.5196	17.3544	15.5489	7.9103	13.5217	6.11226	9.08351	7.51652	16.054	9.6925	7.79225	TC171428	3-ketoacyl-CoA synthase 6
TC159605	-0.157473	0.532279	1.93062	1.11533	1.44621	3.8122	4.52476	126.29	3.40867e-27	9.23684e-26	TC159605	3-Ketoacyl-Coa Thiolase 2, Peroxisomal Precursor	TC159605	10	43	16	32	16	20	22	28	25	43	33	41	82	123	83	135	TC159605	5.88848	16.2552	7.0135	13.8445	7.88169	9.25978	11.2293	11.7668	14.1255	17.6191	15.5157	17.7345	41.0903	51.9642	36.5671	47.8161	TC159605	3-ketoacyl-CoA thiolase 2, peroxisomal precursor
TC177113	-0.388426	-0.56843	0.361779	1.30896	1.48291	1.28501	6.69786	52.4853	2.36032e-11	1.86109e-10	TC177113	3-ketodihydrosphingosine reductase	TC177113	173	291	215	219	173	164	142	182	156	186	131	116	295	345	272	359	TC177113	101.871	110.006	94.2439	94.748	85.2208	75.9302	72.4801	76.4839	88.1434	76.2129	61.5928	50.1756	147.825	145.753	119.834	127.155	TC177113	Chromosome chr5 scaffold_2, whole genome shotgun sequence
TC191780	0.311841	0.50646	1.32758	1.24129	1.42056	2.50982	5.60574	63.8057	9.03204e-14	8.94686e-13	TC191780	3-Phosphoshikimate 1-Carboxyvinyltransferase	TC191780	32	94	60	69	54	79	88	79	58	82	116	95	127	196	184	191	TC191780	18.8431	35.5347	26.3006	29.8521	26.6007	36.5761	44.9172	33.1991	32.7713	33.5993	54.5402	41.0921	63.6399	82.8047	81.0645	67.6509	TC191780	3-phosphoshikimate 1-carboxyvinyltransferase
TC179084	0.283693	0.616989	1.56846	1.21731	1.53367	2.96588	3.70471	50.7952	5.40907e-11	4.12876e-10	TC179084	3-phosphoshikimate 1-carboxyvinyltransferase	TC179084	8	20	14	16	13	18	18	19	11	28	21	28	41	42	57	50	TC179084	4.71078	7.56056	6.13681	6.92223	6.40388	8.33381	9.18761	7.98459	6.21524	11.4729	9.87366	12.1113	20.5452	17.7439	25.1124	17.7097	TC179084	3-phosphoshikimate 1-carboxyvinyltransferase
TC197333	-0.288736	0.11246	1.28786	1.22157	1.08107	2.44165	3.38489	35.7639	8.40061e-08	4.50098e-07	TC197333	3-phosphoshikimate 1-carboxyvinyltransferase	TC197333	8	15	21	13	12	13	7	13	7	19	19	16	31	38	53	31	TC197333	4.71078	5.67042	9.20521	5.62431	5.91127	6.01886	3.57296	5.46314	3.95515	7.78519	8.93331	6.92077	15.5341	16.054	23.3501	10.98	TC197333	3-phosphoshikimate 1-carboxyvinyltransferase
TC192960	0.348376	1.35018	0.460634	1.27313	2.54944	1.37615	5.03211	60.0961	5.60684e-13	5.15611e-12	TC192960	3'-5' exonuclease domain-containing protein-like	TC192960	30	54	36	47	34	57	56	58	61	117	106	139	61	64	58	70	TC192960	17.6654	20.4135	15.7804	20.334	16.7486	26.3904	28.5837	24.374	34.4663	47.9404	49.8385	60.1242	30.5672	27.0383	25.5529	24.7935	TC192960	'3''-5'' exonuclease domain-containing protein-like'
TC180054	-0.516432	-0.257226	-1.29877	1.43041	1.19518	2.46019	3.49294	23.5562	3.09174e-05	0.000117292	TC180054	30s ribosomal protein	TC180054	16	35	30	34	16	23	20	18	22	32	20	20	16	13	8	14	TC180054	9.42156	13.231	13.1503	14.7097	7.88169	10.6488	10.2085	7.56434	12.4305	13.1119	9.40348	8.65096	8.01762	5.49215	3.52454	4.95871	TC180054	Chromosome chr19 scaffold_4, whole genome shotgun sequence
TC154907	0.390529	-0.185494	-1.0438	1.31087	1.13721	2.06166	3.0863	16.5077	0.000892143	0.00263741	TC154907	30s ribosomal protein	TC154907	16	24	13	14	28	12	19	26	10	10	18	20	5	6	12	13	TC154907	9.42156	9.07268	5.69847	6.05695	13.793	5.55587	9.69804	10.9263	5.65022	4.09747	8.46314	8.65096	2.50551	2.53484	5.28682	4.60451	TC154907	Chromosome chr13 scaffold_210, whole genome shotgun sequence
TC170441	-0.131327	-0.522898	-0.810175	1.0953	1.43684	1.75342	4.41037	16.151	0.00105594	0.00307656	TC170441	30s ribosomal protein chloroplastic	TC170441	39	52	55	61	51	38	43	51	32	44	33	33	39	16	29	47	TC170441	22.9651	19.6575	24.1089	26.391	25.1229	17.5936	21.9482	21.4323	18.0807	18.0289	15.5157	14.2741	19.543	6.75956	12.7765	16.6471	TC170441	Chromosome chr18 scaffold_1, whole genome shotgun sequence
TC172787	-0.0459927	-0.590868	-1.33834	1.03239	1.50615	2.5286	5.57174	53.7398	1.27499e-11	1.03078e-10	TC172787	30S ribosomal protein S1, chloroplast precursor	TC172787	93	149	125	135	109	116	94	153	66	67	68	127	41	81	29	70	TC172787	54.7628	56.3262	54.7929	58.4063	53.694	53.7068	47.9798	64.2969	37.2914	27.4531	31.9718	54.9336	20.5452	34.2203	12.7765	24.7935	TC172787	30S ribosomal protein S1, chloroplast precursor
TC167642	0.376634	-0.291959	-0.632892	1.29831	1.2243	1.55067	4.17552	19.422	0.00022361	0.000740454	TC167642	30S ribosomal protein S10-like	TC167642	22	53	47	28	38	55	49	44	15	30	39	36	19	34	24	29	TC167642	12.9547	20.0355	20.6021	12.1139	18.719	25.4644	25.0107	18.4906	8.47532	12.2924	18.3368	15.5717	9.52093	14.3641	10.5736	10.2716	TC167642	30S ribosomal protein S10-like
TC169252	0.023139	-0.166516	-1.044	1.01617	1.12234	2.06193	4.55838	36.1266	7.04067e-08	3.79463e-07	TC169252	30s ribosomal protein s16	TC169252	52	70	46	48	57	57	42	57	39	48	48	55	29	31	24	32	TC169252	30.6201	26.462	20.1638	20.7667	28.0785	26.3904	21.4378	23.9538	22.0358	19.6679	22.5684	23.7901	14.5319	13.0967	10.5736	11.3342	TC169252	Os09g0498100 protein
AW010546	-0.0484322	-0.124454	-1.16865	1.03414	1.0901	2.24801	4.03415	29.3124	1.92525e-06	8.68586e-06	AW010546	30S ribosomal protein S16-like	AW010546	39	48	31	32	43	37	25	36	28	31	38	39	16	19	19	20	AW010546	22.9651	18.1454	13.5886	13.8445	21.1821	17.1306	12.7606	15.1287	15.8206	12.7022	17.8666	16.8694	8.01762	8.02698	8.37079	7.08387	AW010546	30S ribosomal protein S16-like
TC160294	0.0160073	-0.138556	-1.0424	1.01116	1.1008	2.05965	4.39728	28.6793	2.61525e-06	1.15327e-05	TC160294	30S ribosomal protein S16-like	TC160294	50	63	38	40	56	47	34	51	33	41	45	53	26	25	22	30	TC160294	29.4424	23.8158	16.6571	17.3056	27.5859	21.7605	17.3544	21.4323	18.6457	16.7996	21.1578	22.9251	13.0286	10.5618	9.6925	10.6258	TC160294	30S ribosomal protein S16-like
TC159718	-0.169603	-0.102441	-0.820723	1.12475	1.07359	1.76629	5.48942	29.6699	1.61931e-06	7.36836e-06	TC159718	30S ribosomal protein S17, chloroplast precursor	TC159718	63	147	101	117	92	94	82	95	72	125	82	111	60	65	70	69	TC159718	37.0974	55.5702	44.2727	50.6188	45.3197	43.521	41.8547	39.9229	40.6816	51.2184	38.5543	48.0128	30.0661	27.4607	30.8398	24.4393	TC159718	30S ribosomal protein S17, chloroplast precursor
AI725098	0.0830749	-0.0709928	-0.835584	1.05927	1.05044	1.78458	3.9088	16.7479	0.000796305	0.00237676	AI725098	30S ribosomal protein S17, chloroplast precursor	AI725098	22	31	32	43	32	38	31	30	25	38	33	24	20	15	24	20	AI725098	12.9547	11.7189	14.027	18.6035	15.7634	17.5936	15.8231	12.6072	14.1255	15.5704	15.5157	10.3812	10.022	6.33709	10.5736	7.08387	AI725098	30S ribosomal protein S17, chloroplast precursor
TC170551	-0.703871	-0.700373	-0.92049	1.62887	1.62493	1.89276	3.13705	12.1597	0.00685567	0.0166499	TC170551	30S ribosomal protein S20, chloroplast precursor	TC170551	20	21	29	22	9	15	11	20	12	19	11	14	11	13	14	16	TC170551	11.777	7.93859	12.712	9.51806	4.43345	6.94484	5.61465	8.40483	6.78026	7.78519	5.17192	6.05567	5.51212	5.49215	6.16795	5.66709	TC170551	30S ribosomal protein S20, chloroplast precursor
TC158268	0.0497529	-0.0231035	-0.738005	1.03509	1.01614	1.66787	4.80517	20.4678	0.000135767	0.000462962	TC158268	30S ribosomal protein S5, chloroplast precursor	TC158268	55	69	61	56	66	48	72	55	46	77	47	66	38	36	36	51	TC158268	32.3866	26.0839	26.739	24.2278	32.512	22.2235	36.7505	23.1133	25.991	31.5505	22.0982	28.5482	19.0419	15.209	15.8604	18.0639	TC158268	30S ribosomal protein S5, chloroplast precursor
TC168413	-0.00952664	-0.166275	-0.79902	1.00663	1.12216	1.73992	4.78921	19.8271	0.000184335	0.000617479	TC168413	30S ribosomal protein S9, chloroplast precursor	TC168413	57	79	58	56	56	53	51	82	53	43	48	75	34	45	31	50	TC168413	33.5643	29.8642	25.4239	24.2278	27.5859	24.5384	26.0316	34.4598	29.9461	17.6191	22.5684	32.4411	17.0375	19.0113	13.6576	17.7097	TC168413	30S ribosomal protein S9, chloroplast precursor
TC158648	0.00970048	-0.0320592	-0.872614	1.00675	1.02247	1.83098	4.10306	18.1628	0.000407127	0.00129322	TC158648	30S ribosomal protein S9, chloroplast precursor	TC158648	33	53	30	34	38	33	31	44	31	28	34	51	19	23	15	34	TC158648	19.432	20.0355	13.1503	14.7097	18.719	15.2786	15.8231	18.4906	17.5157	11.4729	15.9859	22.06	9.52093	9.71687	6.60852	12.0426	TC158648	30S ribosomal protein S9, chloroplast precursor
GW761560	0.0159563	-0.447688	-0.855586	1.01112	1.36385	1.80949	3.74652	15.2962	0.00158023	0.00444219	GW761560	30S ribosomal protein S9, chloroplast precursor	GW761560	29	32	31	30	33	31	26	30	24	13	20	31	18	15	19	23	GW761560	17.0766	12.0969	13.5886	12.9792	16.256	14.3527	13.271	12.6072	13.5605	5.32671	9.40348	13.409	9.01983	6.33709	8.37079	8.14645	GW761560	30S ribosomal protein S9, chloroplast precursor
TC175766	0.147074	-0.254065	0.652034	1.10732	1.19256	1.57138	3.51241	11.121	0.0110892	0.0253476	TC175766	4-Coumarate-- Ligase-Like 7-Like	TC175766	15	30	16	14	16	18	20	26	19	17	11	14	35	42	22	30	TC175766	8.83272	11.3408	7.0135	6.05695	7.88169	8.33381	10.2085	10.9263	10.7354	6.9657	5.17192	6.05567	17.5386	17.7439	9.6925	10.6258	TC175766	Chromosome chr6 scaffold_25, whole genome shotgun sequence
TC179200	0.232775	1.92231	1.03474	1.17509	3.79028	2.04874	4.39993	75.6322	2.65215e-16	3.27881e-15	TC179200	4-coumarate--CoA ligase 2	TC179200	19	26	19	17	18	26	28	20	50	84	108	63	27	60	54	44	TC179200	11.1881	9.82873	8.32853	7.35486	8.86691	12.0377	14.2918	8.40483	28.2511	34.4188	50.7788	27.2505	13.5297	25.3484	23.7907	15.5845	TC179200	4-coumarate--CoA ligase 2
TC191762	0.0965656	1.65009	1.17457	1.06923	3.13852	2.25726	4.80103	73.3482	8.18624e-16	9.68705e-15	TC191762	4-Coumarate--Coa Ligase 2	TC191762	24	42	21	30	25	34	35	26	62	95	115	90	40	107	75	71	TC191762	14.1323	15.8772	9.20521	12.9792	12.3151	15.7416	17.8648	10.9263	35.0313	38.926	54.07	38.9293	20.0441	45.2046	33.0426	25.1477	TC191762	4-coumarate--CoA ligase 2
DR016509	0.596761	3.1835	1.99427	1.51232	9.08508	3.98415	2.80234	49.7759	8.91714e-11	6.6468e-10	DR016509	4-coumarate--CoA ligase-like 5	DR016509	1	1	6	4	3	2	4	9	10	30	35	39	3	22	12	19	DR016509	0.588848	0.378028	2.63006	1.73056	1.47782	0.925978	2.04169	3.78217	5.65022	12.2924	16.4561	16.8694	1.5033	9.2944	5.28682	6.72967	DR016509	Chromosome chr18 scaffold_1, whole genome shotgun sequence
TC181030	-0.24842	2.25252	0.957751	1.18791	4.76515	1.94228	2.92958	36.7365	5.23146e-08	2.87323e-07	TC181030	4-coumarate--CoA ligase-like 5	TC181030	5	9	1	10	2	5	9	4	15	43	29	34	6	31	8	9	TC181030	2.94424	3.40225	0.438344	4.32639	0.985212	2.31495	4.59381	1.68097	8.47532	17.6191	13.6351	14.7066	3.00661	13.0967	3.52454	3.18774	TC181030	4-coumarate--CoA ligase-like 5
TC184552	0.0503657	0.392436	0.826046	1.03553	1.31261	1.77282	3.43677	12.2916	0.00644819	0.0157718	TC184552	4-coumarate: coenzyme a partial	TC184552	14	21	13	14	14	20	15	13	17	17	26	20	23	38	21	41	TC184552	8.24387	7.93859	5.69847	6.05695	6.89648	9.25978	7.65634	5.46314	9.60537	6.9657	12.2245	8.65096	11.5253	16.054	9.25193	14.5219	TC184552	Chromosome chr16 scaffold_10, whole genome shotgun sequence
TC166358	-0.149256	0.108473	0.53245	1.109	1.07809	1.44638	6.25142	27.5088	4.60499e-06	1.95866e-05	TC166358	4-coumarate:CoA ligase	TC166358	89	178	143	146	109	133	116	122	128	177	148	131	155	265	216	251	TC166358	52.4075	67.289	62.6831	63.1653	53.694	61.5776	59.2091	51.2694	72.3228	72.5252	69.5858	56.6638	77.6707	111.955	95.1627	88.9025	TC166358	4-coumarate:CoA ligase
TC176315	0.203513	1.63756	0.985156	1.1515	3.11139	1.97953	3.30074	33.6707	2.32511e-07	1.18913e-06	TC176315	4-coumaryl-CoA ligase	TC176315	13	10	6	10	11	12	10	11	23	35	37	27	8	33	21	26	TC176315	7.65502	3.78028	2.63006	4.32639	5.41866	5.55587	5.10423	4.62265	12.9955	14.3411	17.3964	11.6788	4.00881	13.9416	9.25193	9.20903	TC176315	4-coumaryl-CoA ligase
TC154569	0.0169639	0.592851	2.05124	1.01183	1.50822	4.14462	6.05076	205.884	2.25736e-44	1.70767e-42	TC154569	4-Hydroxyphenylpyruvate Dioxygenase	TC154569	52	86	50	88	55	103	48	64	94	130	106	77	252	292	296	438	TC154569	30.6201	32.5104	21.9172	38.0722	27.0933	47.6879	24.5003	26.8954	53.112	53.2671	49.8385	33.3062	126.278	123.362	130.408	155.137	TC154569	Predicted protein
TC185565	0.000640684	0.494212	1.92816	1.00044	1.40855	3.80571	5.97661	183.968	1.22582e-39	7.01754e-38	TC185565	4-Hydroxyphenylpyruvate Dioxygenase	TC185565	56	90	49	83	59	103	46	61	85	126	101	72	241	272	276	391	TC185565	32.9755	34.0225	21.4788	35.909	29.0637	47.6879	23.4795	25.6347	48.0268	51.6281	47.4876	31.1435	120.765	114.913	121.597	138.49	TC185565	Predicted protein
TC178668	0.15511	0.91316	2.25917	1.11351	1.88317	4.78715	4.43846	141.419	1.86805e-30	6.3141e-29	TC178668	4-hydroxyphenylpyruvate dioxygenase	TC178668	16	17	14	28	27	24	14	16	25	36	49	30	74	105	100	125	TC178668	9.42156	6.42648	6.13681	12.1139	13.3004	11.1117	7.14592	6.72386	14.1255	14.7509	23.0385	12.9764	37.0815	44.3596	44.0568	44.2742	TC178668	4-hydroxyphenylpyruvate dioxygenase
TC158502	0.57474	0.914871	0.769169	1.48941	1.8854	1.70429	4.61328	20.4501	0.000136921	0.000466283	TC158502	4,5-DOPA dioxygenase extradiol-like protein	TC158502	26	47	23	30	46	46	39	50	37	66	60	72	32	71	57	80	TC158502	15.31	17.7673	10.0819	12.9792	22.6599	21.2975	19.9065	21.0121	20.9058	27.0433	28.2105	31.1435	16.0352	29.9956	25.1124	28.3355	TC158502	4,5-DOPA dioxygenase extradiol-like protein
TC177190	-0.0511502	-0.301409	0.583267	1.03609	1.23235	1.49824	4.24325	21.5149	8.22895e-05	0.000290909	TC177190	40s ribosomal protein	TC177190	16	40	46	35	30	34	29	34	17	30	30	32	51	53	57	65	TC177190	9.42156	15.1211	20.1638	15.1424	14.7782	15.7416	14.8023	14.2882	9.60537	12.2924	14.1052	13.8415	25.5562	22.3911	25.1124	23.0226	TC177190	Predicted protein
TC182376	-0.326581	-0.185227	0.720166	1.25404	1.137	1.64737	3.30504	16.9911	0.000709717	0.00214502	TC182376	40s ribosomal protein	TC182376	19	25	11	11	7	16	14	14	15	14	15	13	25	31	33	32	TC182376	11.1881	9.45071	4.82178	4.75903	3.44824	7.40783	7.14592	5.88338	8.47532	5.73646	7.05261	5.62313	12.5275	13.0967	14.5387	11.3342	TC182376	40S ribosomal protein S15
BX678454	-0.259976	-0.104494	0.63767	1.19746	1.07512	1.55581	3.94104	16.766	0.000789541	0.00235713	BX678454	40s ribosomal protein	BX678454	14	28	33	33	26	19	13	29	25	30	23	20	40	60	39	46	BX678454	8.24387	10.5848	14.4653	14.2771	12.8078	8.7968	6.6355	12.187	14.1255	12.2924	10.814	8.65096	20.0441	25.3484	17.1822	16.2929	BX678454	Chromosome undetermined scaffold_116, whole genome shotgun sequence
TC175850	-0.140378	-0.125306	0.359027	1.10219	1.09074	1.28256	5.61508	16.1271	0.00106791	0.00310787	TC175850	40s ribosomal protein	TC175850	68	112	98	102	86	77	71	99	66	87	103	86	122	122	133	162	TC175850	40.0416	42.3392	42.9577	44.1292	42.3641	35.6502	36.24	41.6039	37.2914	35.648	48.4279	37.1991	61.1344	51.5417	58.5955	57.3793	TC175850	Predicted protein
TC194737	0.52869	0.418526	0.648366	1.44262	1.33656	1.56739	5.20666	15.6881	0.00131379	0.00375465	TC194737	40s ribosomal protein	TC194737	40	61	64	53	65	86	66	88	48	68	81	91	91	91	88	108	TC194737	23.5539	23.0597	28.054	22.9299	32.0194	39.8171	33.6879	36.9812	27.121	27.8628	38.0841	39.3619	45.6002	38.445	38.77	38.2529	TC194737	Chromosome chr14 scaffold_21, whole genome shotgun sequence
TC171619	-0.619019	-0.366842	0.171782	1.53583	1.28953	1.12645	3.83398	13.4642	0.00373307	0.00967537	TC171619	40s ribosomal protein	TC171619	20	31	31	39	24	15	14	23	23	24	20	25	37	32	35	47	TC171619	11.777	11.7189	13.5886	16.8729	11.8225	6.94484	7.14592	9.66555	12.9955	9.83393	9.40348	10.8137	18.5408	13.5191	15.4199	16.6471	TC171619	Predicted protein
TC159230	0.369592	0.297619	0.553328	1.29199	1.22911	1.46747	5.47417	13.1541	0.00431502	0.0110164	TC159230	40s ribosomal protein	TC159230	56	78	80	68	78	98	75	103	60	83	94	106	103	109	109	139	TC159230	32.9755	29.4862	35.0675	29.4195	38.4233	45.3729	38.2817	43.2849	33.9013	34.009	44.1964	45.8501	51.6135	46.0495	48.0219	49.2329	TC159230	Chromosome chr14 scaffold_21, whole genome shotgun sequence
TC171564	-0.197681	0.217019	0.496744	1.14685	1.16233	1.41103	4.43676	13.0146	0.00460525	0.0116939	TC171564	40s ribosomal protein	TC171564	33	47	41	29	32	33	37	24	43	43	46	39	44	58	61	73	TC171564	19.432	17.7673	17.9721	12.5465	15.7634	15.2786	18.8856	10.0858	24.2959	17.6191	21.628	16.8694	22.0485	24.5034	26.8746	25.8561	TC171564	Chromosome chr14 scaffold_21, whole genome shotgun sequence
TC157487	0.363636	0.287587	0.547421	1.28666	1.2206	1.46147	5.45841	12.5776	0.00564507	0.0140425	TC157487	40s ribosomal protein	TC157487	55	77	80	68	78	96	74	102	60	79	93	106	102	108	106	139	TC157487	32.3866	29.1082	35.0675	29.4195	38.4233	44.447	37.7713	42.8646	33.9013	32.37	43.7262	45.8501	51.1124	45.6271	46.7002	49.2329	TC157487	Chromosome chr14 scaffold_21, whole genome shotgun sequence
AL750292	-0.270684	-0.264046	0.430812	1.20638	1.20084	1.34799	3.94161	11.8108	0.00806028	0.0191545	AL750292	40s ribosomal protein	AL750292	13	32	36	36	28	22	17	26	21	29	24	21	37	57	37	42	AL750292	7.65502	12.0969	15.7804	15.575	13.793	10.1858	8.67719	10.9263	11.8655	11.8827	11.2842	9.08351	18.5408	24.0809	16.301	14.8761	AL750292	Chromosome undetermined scaffold_116, whole genome shotgun sequence
BQ198028	0.195078	0.141621	0.868062	1.14479	1.10314	1.82521	3.36381	11.4091	0.00970734	0.022517	BQ198028	40s ribosomal protein expressed	BQ198028	12	15	12	20	9	15	15	27	17	19	15	13	16	35	33	37	BQ198028	7.06617	5.67042	5.26012	8.65278	4.43345	6.94484	7.65634	11.3465	9.60537	7.78519	7.05261	5.62313	8.01762	14.7865	14.5387	13.1052	BQ198028	Predicted protein
TC170683	-0.214726	0.00953607	0.392984	1.16048	1.00663	1.31311	5.57257	18.238	0.000392832	0.0012504	TC170683	40S ribosomal protein S10	TC170683	73	107	98	83	67	88	70	76	72	106	82	99	113	118	118	180	TC170683	42.9859	40.449	42.9577	35.909	33.0046	40.7431	35.7296	31.9383	40.6816	43.4332	38.5543	42.8223	56.6245	49.8518	51.987	63.7548	TC170683	40S ribosomal protein S10
TC175866	-0.0506098	0.0292474	0.796467	1.0357	1.02048	1.73684	4.40073	28.3115	3.12436e-06	1.36124e-05	TC175866	40s ribosomal protein s11	TC175866	17	42	44	36	28	33	30	38	28	38	28	45	58	75	58	75	TC175866	10.0104	15.8772	19.2871	15.575	13.793	15.2786	15.3127	15.9692	15.8206	15.5704	13.1649	19.4647	29.0639	31.6855	25.5529	26.5645	TC175866	40S ribosomal protein S11
TC184622	-0.102881	-0.0158002	0.719248	1.07392	1.01101	1.64632	3.54534	14.9706	0.00184197	0.00511798	TC184622	40s ribosomal protein s11	TC184622	12	24	14	26	17	18	17	16	14	25	12	23	30	35	27	47	TC184622	7.06617	9.07268	6.13681	11.2486	8.3743	8.33381	8.67719	6.72386	7.9103	10.2437	5.64209	9.94861	15.033	14.7865	11.8953	16.6471	TC184622	40S ribosomal protein S11-1
TC174766	0.624364	0.56127	0.858122	1.54153	1.47557	1.81268	3.88706	14.6473	0.00214422	0.00587176	TC174766	40s ribosomal protein s11	TC174766	10	21	27	19	23	29	25	38	21	32	27	32	32	39	36	48	TC174766	5.88848	7.93859	11.8353	8.22014	11.3299	13.4267	12.7606	15.9692	11.8655	13.1119	12.6947	13.8415	16.0352	16.4764	15.8604	17.0013	TC174766	40S ribosomal protein S11-1
TC193804	-0.285164	-0.010352	0.555742	1.21855	1.0072	1.46992	3.88279	14.2	0.00264515	0.00711174	TC193804	40s ribosomal protein s11	TC193804	25	28	27	23	13	20	27	22	24	25	24	28	38	49	43	38	TC193804	14.7212	10.5848	11.8353	9.9507	6.40388	9.25978	13.7814	9.24531	13.5605	10.2437	11.2842	12.1113	19.0419	20.7012	18.9444	13.4593	TC193804	40S ribosomal protein S11
TC161722	0.00125724	-0.116982	0.618805	1.00087	1.08446	1.5356	3.64662	13.9852	0.00292543	0.00777971	TC161722	40s ribosomal protein s11	TC161722	13	27	22	22	17	18	23	23	16	21	18	21	28	42	31	42	TC161722	7.65502	10.2068	9.64356	9.51806	8.3743	8.33381	11.7397	9.66555	9.04035	8.60469	8.46314	9.08351	14.0308	17.7439	13.6576	14.8761	TC161722	40S ribosomal protein S11-1
TC169277	0.0298864	-0.098738	0.589813	1.02093	1.07084	1.50505	3.92847	13.5226	0.00363256	0.00944287	TC169277	40s ribosomal protein s11	TC169277	14	34	27	29	29	21	24	28	21	25	22	27	34	52	37	50	TC169277	8.24387	12.853	11.8353	12.5465	14.2856	9.72277	12.2502	11.7668	11.8655	10.2437	10.3438	11.6788	17.0375	21.9686	16.301	17.7097	TC169277	40S ribosomal protein S11
TC178874	0.0417817	-0.122206	0.592552	1.02938	1.0884	1.50791	3.86525	13.4349	0.00378464	0.00979619	TC178874	40s ribosomal protein s11	TC178874	14	30	26	29	29	19	24	26	21	21	21	26	35	47	37	46	TC178874	8.24387	11.3408	11.3969	12.5465	14.2856	8.7968	12.2502	10.9263	11.8655	8.60469	9.87366	11.2463	17.5386	19.8562	16.301	16.2929	TC178874	40S ribosomal protein S11-1
TC186674	0.0154288	-0.0299285	0.622663	1.01075	1.02096	1.53971	4.01676	13.2733	0.00408127	0.0104807	TC186674	40s ribosomal protein s11	TC186674	15	29	32	33	33	23	23	27	20	27	22	36	39	53	38	56	TC186674	8.83272	10.9628	14.027	14.2771	16.256	10.6488	11.7397	11.3465	11.3004	11.0632	10.3438	15.5717	19.543	22.3911	16.7416	19.8348	TC186674	40S ribosomal protein S11
TC166065	0.0849634	-0.118957	0.586658	1.06066	1.08595	1.50176	3.77411	13.0739	0.00447939	0.0113994	TC166065	40s ribosomal protein s11	TC166065	13	29	23	27	21	22	25	26	19	21	20	23	31	43	34	45	TC166065	7.65502	10.9628	10.0819	11.6813	10.3447	10.1858	12.7606	10.9263	10.7354	8.60469	9.40348	9.94861	15.5341	18.1663	14.9793	15.9387	TC166065	40S ribosomal protein S11
TC187457	-0.03718	0.0024943	0.701726	1.02611	1.00173	1.62645	3.35439	12.0773	0.00712308	0.0172072	TC187457	40s ribosomal protein s11	TC187457	11	21	19	14	12	22	15	12	12	16	16	20	26	35	25	31	TC187457	6.47733	7.93859	8.32853	6.05695	5.91127	10.1858	7.65634	5.0429	6.78026	6.55595	7.52279	8.65096	13.0286	14.7865	11.0142	10.98	TC187457	40S ribosomal protein S11-1
TC161590	0.0541863	-0.166877	0.536032	1.03827	1.12263	1.44998	3.77075	12.0678	0.00715441	0.017271	TC161590	40s ribosomal protein s11	TC161590	13	29	25	27	21	22	25	26	19	21	20	22	29	43	34	45	TC161590	7.65502	10.9628	10.9586	11.6813	10.3447	10.1858	12.7606	10.9263	10.7354	8.60469	9.40348	9.51606	14.5319	18.1663	14.9793	15.9387	TC161590	40S ribosomal protein S11
TC157204	0.0194009	-0.0553873	0.492533	1.01354	1.03914	1.40691	4.20051	9.8539	0.0198498	0.0421435	TC157204	40s ribosomal protein s11	TC157204	27	33	36	32	21	29	36	40	20	32	34	36	45	54	48	53	TC157204	15.8989	12.4749	15.7804	13.8445	10.3447	13.4267	18.3752	16.8097	11.3004	13.1119	15.9859	15.5717	22.5496	22.8135	21.1473	18.7722	TC157204	40S ribosomal protein S11-1
TC174288	0.269414	0.252975	0.924046	1.20532	1.19166	1.89743	4.68121	26.7635	6.59918e-06	2.7507e-05	TC174288	40s ribosomal protein s12-like	TC174288	25	44	47	35	51	35	45	44	35	41	41	60	66	75	93	82	TC174288	14.7212	16.6332	20.6021	15.1424	25.1229	16.2046	22.969	18.4906	19.7758	16.7996	19.2771	25.9529	33.0727	31.6855	40.9728	29.0439	TC174288	Predicted protein
TC170239	-0.125323	0.375672	0.613812	1.09075	1.29744	1.5303	5.47909	22.4674	5.21398e-05	0.00019135	TC170239	40s ribosomal protein s13	TC170239	66	77	80	72	51	71	57	86	93	80	111	92	95	114	153	143	TC170239	38.864	29.1082	35.0675	31.15	25.1229	32.8722	29.0941	36.1408	52.547	32.7798	52.1893	39.7944	47.6046	48.1619	67.4069	50.6497	TC170239	Chromosome chr16 scaffold_94, whole genome shotgun sequence
TC162976	-0.0880618	0.307365	0.595719	1.06294	1.23745	1.51123	5.55492	19.8352	0.000183628	0.000615433	TC162976	40s ribosomal protein s13	TC162976	70	83	86	76	54	78	67	91	99	82	113	88	102	118	156	157	TC162976	41.2193	31.3763	37.6975	32.8806	26.6007	36.1132	34.1983	38.242	55.9371	33.5993	53.1297	38.0642	51.1124	49.8518	68.7286	55.6084	TC162976	Chromosome chr16 scaffold_94, whole genome shotgun sequence
TC187414	0.128393	0.284215	0.638091	1.09308	1.21775	1.55627	4.67271	11.2199	0.0105944	0.0243348	TC187414	40s ribosomal protein s13	TC187414	40	39	42	40	34	40	38	61	46	42	55	51	56	61	91	72	TC187414	23.5539	14.7431	18.4104	17.3056	16.7486	18.5196	19.3961	25.6347	25.991	17.2094	25.8596	22.06	28.0617	25.7708	40.0917	25.5019	TC187414	Chromosome chr16 scaffold_94, whole genome shotgun sequence
TC174796	-0.343165	-0.189369	0.519152	1.26854	1.14026	1.43311	3.83968	17.2672	0.000622713	0.0019093	TC174796	40s ribosomal protein s14	TC174796	20	29	30	26	16	22	20	22	14	26	23	28	45	36	44	41	TC174796	11.777	10.9628	13.1503	11.2486	7.88169	10.1858	10.2085	9.24531	7.9103	10.6534	10.814	12.1113	22.5496	15.209	19.385	14.5219	TC174796	Predicted protein
TC197605	0.193298	0.945054	0.283263	1.14337	1.92526	1.21694	4.35526	16.9871	0.000711069	0.00214706	TC197605	40S ribosomal protein S14	TC197605	25	31	24	39	32	31	34	35	46	52	89	38	46	30	40	44	TC197605	14.7212	11.7189	10.5202	16.8729	15.7634	14.3527	17.3544	14.7084	25.991	21.3068	41.8455	16.4368	23.0507	12.6742	17.6227	15.5845	TC197605	40S ribosomal protein S14
TC170140	-0.253401	-0.320576	0.404955	1.19201	1.24883	1.32405	4.24502	16.9624	0.000719439	0.00216976	TC170140	40s ribosomal protein s14	TC170140	32	36	39	39	25	34	27	33	17	31	31	37	52	47	54	62	TC170140	18.8431	13.609	17.0954	16.8729	12.3151	15.7416	13.7814	13.868	9.60537	12.7022	14.5754	16.0043	26.0573	19.8562	23.7907	21.96	TC170140	Predicted protein
AW010184	-0.776535	-0.196772	0.294045	1.71301	1.14613	1.22607	3.44658	16.1884	0.00103744	0.00302542	AW010184	40s ribosomal protein s14	AW010184	16	22	22	27	9	11	13	16	13	23	16	23	33	24	28	33	AW010184	9.42156	8.31662	9.64356	11.6813	4.43345	5.09288	6.6355	6.72386	7.34528	9.42418	7.52279	9.94861	16.5363	10.1393	12.3359	11.6884	AW010184	Predicted protein
TC158161	-0.299175	-0.125266	0.468842	1.23044	1.09071	1.384	4.06307	14.8806	0.00192161	0.00532527	TC158161	40s ribosomal protein s14	TC158161	28	32	32	31	21	26	24	26	16	27	29	40	47	47	45	50	TC158161	16.4877	12.0969	14.027	13.4118	10.3447	12.0377	12.2502	10.9263	9.04035	11.0632	13.6351	17.3019	23.5518	19.8562	19.8256	17.7097	TC158161	Predicted protein
TC164898	-0.438185	-0.317451	0.285792	1.3549	1.24613	1.21908	4.09769	13.9695	0.00294698	0.00783048	TC164898	40s ribosomal protein s14	TC164898	32	35	32	39	19	26	25	29	17	29	28	36	50	44	40	53	TC164898	18.8431	13.231	14.027	16.8729	9.35951	12.0377	12.7606	12.187	9.60537	11.8827	13.1649	15.5717	25.0551	18.5888	17.6227	18.7722	TC164898	Predicted protein
TC179036	-0.256562	-0.137748	0.458027	1.19463	1.10019	1.37366	4.05313	13.7813	0.00321851	0.00846175	TC179036	40s ribosomal protein s14	TC179036	28	33	30	31	21	26	26	26	16	27	29	38	47	46	43	50	TC179036	16.4877	12.4749	13.1503	13.4118	10.3447	12.0377	13.271	10.9263	9.04035	11.0632	13.6351	16.4368	23.5518	19.4337	18.9444	17.7097	TC179036	Predicted protein
TC166427	0.314172	0.489894	0.834528	1.2433	1.40434	1.78327	4.82082	21.6384	7.75648e-05	0.000275355	TC166427	40s ribosomal protein s16	TC166427	31	54	38	40	48	60	46	41	40	57	72	56	66	87	83	85	TC166427	18.2543	20.4135	16.6571	17.3056	23.6451	27.7794	23.4795	17.2299	22.6009	23.3556	33.8525	24.2227	33.0727	36.7551	36.5671	30.1064	TC166427	Predicted protein
TC167739	0.329722	0.481319	0.863009	1.25677	1.39602	1.81883	4.57677	20.4485	0.000137027	0.000466508	TC167739	40s ribosomal protein s16	TC167739	23	47	32	34	42	47	40	35	35	48	58	45	56	73	76	67	TC167739	13.5435	17.7673	14.027	14.7097	20.6894	21.7605	20.4169	14.7084	19.7758	19.6679	27.2701	19.4647	28.0617	30.8405	33.4832	23.731	TC167739	Predicted protein
TC159959	0.220963	0.510316	0.807946	1.16551	1.42436	1.75072	4.35861	16.136	0.00106345	0.0030963	TC159959	40s ribosomal protein s16	TC159959	20	41	27	31	33	43	31	26	32	44	50	40	44	71	61	53	TC159959	11.777	15.4992	11.8353	13.4118	16.256	19.9085	15.8231	10.9263	18.0807	18.0289	23.5087	17.3019	22.0485	29.9956	26.8746	18.7722	TC159959	Predicted protein
TC159463	-0.454976	0.153689	0.320966	1.37076	1.11241	1.24917	4.74433	18.0848	0.000422484	0.00133899	TC159463	40S ribosomal protein S18	TC159463	42	57	47	58	36	47	29	32	42	50	64	68	54	75	69	86	TC159463	24.7316	21.5476	20.6021	25.0931	17.7338	21.7605	14.8023	13.4477	23.7309	20.4874	30.0911	29.4133	27.0595	31.6855	30.3992	30.4606	TC159463	40S ribosomal protein S18
TC157037	-0.439623	0.126687	0.31642	1.35625	1.09178	1.24524	4.75213	16.8287	0.000766448	0.00229681	TC157037	40S ribosomal protein S18	TC157037	42	57	49	58	36	50	29	32	42	51	63	66	54	77	68	87	TC157037	24.7316	21.5476	21.4788	25.0931	17.7338	23.1495	14.8023	13.4477	23.7309	20.8971	29.621	28.5482	27.0595	32.5304	29.9586	30.8148	TC157037	40S ribosomal protein S18
TC169802	-0.327454	-0.0196417	0.312973	1.2548	1.01371	1.24227	4.242	10.0001	0.0185656	0.0396978	TC169802	40s ribosomal protein s18-like	TC169802	27	36	38	43	28	32	24	27	27	30	41	42	44	49	44	62	TC169802	15.8989	13.609	16.6571	18.6035	13.793	14.8157	12.2502	11.3465	15.2556	12.2924	19.2771	18.167	22.0485	20.7012	19.385	21.96	TC169802	Chromosome chr5 scaffold_2, whole genome shotgun sequence
TC173186	-0.0567546	0.0132752	0.448356	1.04012	1.00924	1.36448	4.64278	9.68506	0.0214419	0.0451467	TC173186	40s ribosomal protein s18-like	TC173186	37	55	47	40	57	38	33	38	40	49	35	54	64	66	59	82	TC173186	21.7874	20.7916	20.6021	17.3056	28.0785	17.5936	16.844	15.9692	22.6009	20.0776	16.4561	23.3576	32.0705	27.8832	25.9935	29.0439	TC173186	Chromosome chr5 scaffold_2, whole genome shotgun sequence
TC197256	-0.16688	0.156381	0.515232	1.12263	1.11449	1.42922	4.81814	12.2157	0.00667973	0.0162723	TC197256	40s ribosomal protein s19-1	TC197256	34	55	57	53	50	39	45	36	51	38	67	60	55	66	93	103	TC197256	20.0208	20.7916	24.9856	22.9299	24.6303	18.0566	22.969	15.1287	28.8161	15.5704	31.5017	25.9529	27.5606	27.8832	40.9728	36.4819	TC197256	40S ribosomal protein S19-1
DR079962	-0.797878	0.477664	1.0534	1.73854	1.39249	2.07541	2.92047	24.5309	1.93512e-05	7.544e-05	DR079962	40s ribosomal protein s19-3	DR079962	9	15	7	11	3	5	10	5	9	12	13	24	29	23	19	25	DR079962	5.29963	5.67042	3.0684	4.75903	1.47782	2.31495	5.10423	2.10121	5.08519	4.91696	6.11226	10.3812	14.5319	9.71687	8.37079	8.85483	DR079962	40S ribosomal protein S19-1
TC187238	0.286231	0.421109	1.23924	1.21945	1.33896	2.36075	2.85484	17.4858	0.000561409	0.001736	TC187238	40s ribosomal protein s19-3	TC187238	5	11	8	10	7	13	11	9	6	13	13	13	21	21	24	23	TC187238	2.94424	4.15831	3.50675	4.32639	3.44824	6.01886	5.61465	3.78217	3.39013	5.32671	6.11226	5.62313	10.5231	8.87193	10.5736	8.14645	TC187238	40S ribosomal protein S19-1
TC191086	0.348306	0.546116	0.985148	1.27307	1.46015	1.97952	3.93051	14.1321	0.00273074	0.00731709	TC191086	40s ribosomal protein s19-3	TC191086	9	30	16	27	16	34	31	18	13	36	28	41	39	46	45	47	TC191086	5.29963	11.3408	7.0135	11.6813	7.88169	15.7416	15.8231	7.56434	7.34528	14.7509	13.1649	17.7345	19.543	19.4337	19.8256	16.6471	TC191086	40S ribosomal protein S19-1
TC177508	0.264679	0.476179	0.873531	1.20137	1.39105	1.83214	4.03116	12.4768	0.00591629	0.0146465	TC177508	40s ribosomal protein s19-3	TC177508	10	32	19	32	16	35	35	20	18	36	29	44	41	50	45	50	TC177508	5.88848	12.0969	8.32853	13.8445	7.88169	16.2046	17.8648	8.40483	10.1704	14.7509	13.6351	19.0321	20.5452	21.1236	19.8256	17.7097	TC177508	40S ribosomal protein S19-1
TC156935	-0.0493466	0.121662	0.495109	1.0348	1.08799	1.40943	4.91809	10.7676	0.0130514	0.0292864	TC156935	40s ribosomal protein s19-3	TC156935	35	62	56	60	55	42	57	43	50	47	70	59	57	87	83	107	TC156935	20.6097	23.4378	24.5472	25.9583	27.0933	19.4455	29.0941	18.0704	28.2511	19.2581	32.9122	25.5203	28.5628	36.7551	36.5671	37.8987	TC156935	40S ribosomal protein S19-1
TC167941	-0.0311387	0.31944	0.52915	1.02182	1.24785	1.44308	4.59265	10.4426	0.0151555	0.0332892	TC167941	40s ribosomal protein s19-3	TC167941	27	47	38	49	44	32	42	33	44	40	62	50	44	65	63	87	TC167941	15.8989	17.7673	16.6571	21.1993	21.6747	14.8157	21.4378	13.868	24.861	16.3899	29.1508	21.6274	22.0485	27.4607	27.7558	30.8148	TC167941	40S ribosomal protein S19-1
TC194788	-0.12442	-0.01742	0.39518	1.09007	1.01215	1.31511	5.82756	15.9485	0.00116188	0.00334912	TC194788	40s ribosomal protein s2	TC194788	80	123	110	116	98	83	82	118	81	104	119	113	136	139	151	201	TC194788	47.1078	46.4975	48.2178	50.1861	48.2754	38.4281	41.8547	49.5885	45.7668	42.6137	55.9507	48.8779	68.1498	58.7237	66.5258	71.1929	TC194788	Predicted protein
TC174505	-0.0829496	-0.0844986	0.354371	1.05918	1.06032	1.27843	5.77806	13.2466	0.00413252	0.0106016	TC174505	40s ribosomal protein s2-3-like	TC174505	73	134	103	112	94	90	82	118	80	98	111	100	129	129	151	187	TC174505	42.9859	50.6558	45.1494	48.4556	46.3049	41.669	41.8547	49.5885	45.2017	40.1552	52.1893	43.2548	64.6421	54.499	66.5258	66.2342	TC174505	Predicted protein
TC158557	-0.138965	-0.125047	0.544316	1.10111	1.09054	1.45833	4.33772	17.4476	0.00057166	0.00176469	TC158557	40s ribosomal protein s20-2	TC158557	34	38	38	34	25	38	33	31	35	32	32	31	49	57	63	65	TC158557	20.0208	14.3651	16.6571	14.7097	12.3151	17.5936	16.844	13.0275	19.7758	13.1119	15.0456	13.409	24.554	24.0809	27.7558	23.0226	TC158557	40S ribosomal protein S20-2
FE519161	0.700711	0.609097	1.19026	1.62531	1.5253	2.28194	3.25802	18.5356	0.000341014	0.00109943	FE519161	40s ribosomal protein s23	FE519161	10	14	9	10	17	16	13	22	11	19	16	19	23	25	22	40	FE519161	5.88848	5.2924	3.94509	4.32639	8.3743	7.40783	6.6355	9.24531	6.21524	7.78519	7.52279	8.21841	11.5253	10.5618	9.6925	14.1677	FE519161	Chromosome chr8 scaffold_29, whole genome shotgun sequence
TC186766	0.23526	0.49017	0.836574	1.17712	1.40461	1.7858	4.03947	15.4443	0.00147374	0.0041666	TC186766	40s ribosomal protein s23	TC186766	21	31	20	21	27	24	24	31	23	31	37	38	52	34	41	57	TC186766	12.3658	11.7189	8.76687	9.08542	13.3004	11.1117	12.2502	13.0275	12.9955	12.7022	17.3964	16.4368	26.0573	14.3641	18.0633	20.189	TC186766	Predicted protein
TC187497	0.0929398	0.251835	0.786241	1.06654	1.19072	1.72457	3.77634	12.8448	0.00498464	0.0125669	TC187497	40s ribosomal protein s23	TC187497	17	34	12	20	28	22	15	20	17	25	27	28	40	38	31	49	TC187497	10.0104	12.853	5.26012	8.65278	13.793	10.1858	7.65634	8.40483	9.60537	10.2437	12.6947	12.1113	20.0441	16.054	13.6576	17.3555	TC187497	Predicted protein
TC169459	0.0567724	-0.168007	0.651356	1.04014	1.1235	1.57064	3.6546	12.1265	0.00696213	0.0168702	TC169459	40s ribosomal protein s23	TC169459	19	25	24	15	24	25	11	24	12	16	23	22	39	32	38	35	TC169459	11.1881	9.45071	10.5202	6.48959	11.8225	11.5747	5.61465	10.0858	6.78026	6.55595	10.814	9.51606	19.543	13.5191	16.7416	12.3968	TC169459	Predicted protein
TC186941	-0.0127695	0.312311	0.773888	1.00889	1.24169	1.70987	3.5695	11.6262	0.00877969	0.0206326	TC186941	40s ribosomal protein s23	TC186941	17	25	14	15	17	14	18	19	16	19	25	27	43	24	28	39	TC186941	10.0104	9.45071	6.13681	6.48959	8.3743	6.48185	9.18761	7.98459	9.04035	7.78519	11.7544	11.6788	21.5474	10.1393	12.3359	13.8135	TC186941	Predicted protein
TC161745	0.00547219	-0.173608	0.57766	1.0038	1.12788	1.49243	3.7416	10.4755	0.0149278	0.0328407	TC161745	40s ribosomal protein s23	TC161745	21	27	27	16	25	27	11	26	12	22	24	22	39	34	42	35	TC161745	12.3658	10.2068	11.8353	6.92223	12.3151	12.5007	5.61465	10.9263	6.78026	9.01443	11.2842	9.51606	19.543	14.3641	18.5039	12.3968	TC161745	Predicted protein
TC196938	0.208876	0.721172	1.27255	1.15579	1.64852	2.41588	4.83867	45.8492	6.106e-10	4.15424e-09	TC196938	40s Ribosomal Protein S23-Like	TC196938	31	53	22	38	37	36	45	42	35	53	62	85	96	95	73	121	TC196938	18.2543	20.0355	9.64356	16.4403	18.2264	16.6676	22.969	17.6501	19.7758	21.7166	29.1508	36.7666	48.1057	40.1349	32.1615	42.8574	TC196938	Chromosome chr8 scaffold_29, whole genome shotgun sequence
TC157960	0.0406775	0.244141	0.697741	1.0286	1.18439	1.62196	4.48457	17.6817	0.00051159	0.00159754	TC157960	40s Ribosomal Protein S23-Like	TC157960	30	45	31	37	41	34	32	35	31	44	47	45	68	68	53	67	TC157960	17.6654	17.0113	13.5886	16.0076	20.1968	15.7416	16.3335	14.7084	17.5157	18.0289	22.0982	19.4647	34.0749	28.7281	23.3501	23.731	TC157960	Predicted protein
TC158198	0.0507843	0.245706	0.661349	1.03583	1.18567	1.58156	4.57647	17.0759	0.000681782	0.00206846	TC158198	40s Ribosomal Protein S23-Like	TC158198	32	49	34	39	42	39	35	38	34	48	48	50	70	72	55	72	TC158198	18.8431	18.5234	14.9037	16.8729	20.6894	18.0566	17.8648	15.9692	19.2107	19.6679	22.5684	21.6274	35.0771	30.418	24.2312	25.5019	TC158198	Predicted protein
FE524490	-0.311891	0.302123	0.676023	1.24133	1.23296	1.59773	4.09281	21.9856	6.56817e-05	0.000236272	FE524490	40s ribosomal protein s24-2 isoform 1	FE524490	29	27	27	28	26	20	19	22	27	33	36	40	36	42	51	71	FE524490	17.0766	10.2068	11.8353	12.1139	12.8078	9.25978	9.69804	9.24531	15.2556	13.5217	16.9263	17.3019	18.0397	17.7439	22.469	25.1477	FE524490	Predicted protein
TC167133	-0.0182146	0.329296	0.718571	1.01271	1.2564	1.64555	4.55157	17.1826	0.000648182	0.00197643	TC167133	40s ribosomal protein s24-2 isoform 1	TC167133	42	35	36	33	43	27	36	35	42	42	42	57	52	58	74	88	TC167133	24.7316	13.231	15.7804	14.2771	21.1821	12.5007	18.3752	14.7084	23.7309	17.2094	19.7473	24.6552	26.0573	24.5034	32.602	31.169	TC167133	Predicted protein
TC190064	0.233384	0.266755	0.643136	1.17559	1.2031	1.56172	4.68528	13.8898	0.00305901	0.00807581	TC190064	40s ribosomal protein s27-2-like	TC190064	32	49	37	44	47	46	43	48	51	53	43	44	66	61	63	91	TC190064	18.8431	18.5234	16.2187	19.0361	23.1525	21.2975	21.9482	20.1716	28.8161	21.7166	20.2175	19.0321	33.0727	25.7708	27.7558	32.2316	TC190064	Predicted protein
TC188647	0.0743339	0.370003	0.849001	1.05287	1.29236	1.80125	4.13094	19.0211	0.000270671	0.000886132	TC188647	40s ribosomal protein s29	TC188647	16	29	30	29	32	23	30	20	26	34	39	33	42	65	48	52	TC188647	9.42156	10.9628	13.1503	12.5465	15.7634	10.6488	15.3127	8.40483	14.6906	13.9314	18.3368	14.2741	21.0463	27.4607	21.1473	18.4181	TC188647	40S ribosomal protein S29
GW726377	0.254712	0.421481	0.896953	1.1931	1.3393	1.86213	3.82728	17.8838	0.000464799	0.00146144	GW726377	40s ribosomal protein s29	GW726377	14	23	22	20	24	20	24	23	23	25	31	25	38	47	35	43	GW726377	8.24387	8.69465	9.64356	8.65278	11.8225	9.25978	12.2502	9.66555	12.9955	10.2437	14.5754	10.8137	19.0419	19.8562	15.4199	15.2303	GW726377	40S ribosomal protein S29
CT578062	0.0039088	0.390392	0.904602	1.00271	1.31075	1.87203	3.36205	17.1709	0.000651772	0.00198642	CT578062	40s ribosomal protein s29	CT578062	8	16	19	15	13	13	17	13	13	25	20	17	23	31	27	40	CT578062	4.71078	6.04845	8.32853	6.48959	6.40388	6.01886	8.67719	5.46314	7.34528	10.2437	9.40348	7.35332	11.5253	13.0967	11.8953	14.1677	CT578062	40S ribosomal protein S29
TC184325	0.28597	0.533047	1.09453	1.21923	1.44698	2.13544	3.03106	15.099	0.001734	0.00483594	TC184325	40s ribosomal protein s29	TC184325	5	12	13	10	12	11	13	11	12	19	15	11	19	27	22	27	TC184325	2.94424	4.53634	5.69847	4.32639	5.91127	5.09288	6.6355	4.62265	6.78026	7.78519	7.05261	4.75803	9.52093	11.4068	9.6925	9.56322	TC184325	40S ribosomal protein S29
BQ291413	-0.0678895	0.399917	0.664558	1.04818	1.31943	1.58508	3.79701	12.3472	0.00628377	0.015429	BQ291413	40S ribosomal protein S29	BQ291413	21	19	24	21	18	18	20	23	26	21	29	35	34	41	40	35	BQ291413	12.3658	7.18254	10.5202	9.08542	8.86691	8.33381	10.2085	9.66555	14.6906	8.60469	13.6351	15.1392	17.0375	17.3214	17.6227	12.3968	BQ291413	40S ribosomal protein S29
AI725130	-0.0110453	0.400296	0.673522	1.00769	1.31978	1.59496	3.80833	11.8207	0.00802337	0.019089	AI725130	40S ribosomal protein S29	AI725130	20	19	24	22	18	19	23	22	25	21	29	36	33	42	39	37	AI725130	11.777	7.18254	10.5202	9.51806	8.86691	8.7968	11.7397	9.24531	14.1255	8.60469	13.6351	15.5717	16.5363	17.7439	17.1822	13.1052	AI725130	40S ribosomal protein S29
TC198662	-0.177305	0.277228	0.561941	1.13077	1.21186	1.47625	3.81614	11.6463	0.00869827	0.0204677	TC198662	40S ribosomal protein S29	TC198662	21	23	26	22	19	17	19	24	26	21	28	35	33	40	40	38	TC198662	12.3658	8.69465	11.3969	9.51806	9.35951	7.87082	9.69804	10.0858	14.6906	8.60469	13.1649	15.1392	16.5363	16.8989	17.6227	13.4593	TC198662	40S ribosomal protein S29
TC177762	-0.216083	0.329568	0.458442	1.16158	1.25664	1.37406	4.27997	10.3417	0.0158738	0.0346335	TC177762	40S ribosomal protein S29	TC177762	33	30	33	35	25	23	33	29	40	29	42	52	41	53	60	47	TC177762	19.432	11.3408	14.4653	15.1424	12.3151	10.6488	16.844	12.187	22.6009	11.8827	19.7473	22.4925	20.5452	22.3911	26.4341	16.6471	TC177762	40S ribosomal protein S29
TC186423	0.0573198	0.213559	0.610613	1.04053	1.15955	1.52691	4.75689	14.0479	0.00284062	0.00757479	TC186423	40s ribosomal protein s3-3	TC186423	40	43	45	49	44	39	48	48	43	53	61	46	50	75	80	99	TC186423	23.5539	16.2552	19.7255	21.1993	21.6747	18.0566	24.5003	20.1716	24.2959	21.7166	28.6806	19.8972	25.0551	31.6855	35.2454	35.0651	TC186423	Chromosome chr9 scaffold_7, whole genome shotgun sequence
TC175810	-0.420076	-0.00334544	0.396471	1.338	1.00232	1.31628	4.47643	14.0227	0.00287435	0.00765349	TC175810	40s ribosomal protein s3-3	TC175810	37	38	44	49	31	29	33	29	28	52	53	34	48	49	60	93	TC175810	21.7874	14.3651	19.2871	21.1993	15.2708	13.4267	16.844	12.187	15.8206	21.3068	24.9192	14.7066	24.0529	20.7012	26.4341	32.94	TC175810	Predicted protein
TC189767	-0.103823	0.0755041	0.550455	1.07462	1.05373	1.46455	5.67998	19.8253	0.0001845	0.000617869	TC189767	40s ribosomal protein s3-3-like	TC189767	78	90	99	96	79	75	92	82	70	105	118	87	102	138	154	207	TC189767	45.9301	34.0225	43.396	41.5334	38.9159	34.7242	46.9589	34.4598	39.5515	43.0234	55.4806	37.6317	51.1124	58.3012	67.8475	73.318	TC189767	Predicted protein
TC195376	-0.110883	0.0180991	0.479424	1.07989	1.01262	1.39419	5.60703	16.7722	0.00078721	0.00235127	TC195376	40s ribosomal protein s3-3-like	TC195376	72	87	96	100	76	75	85	83	62	101	110	84	99	127	137	195	TC195376	42.397	32.8885	42.081	43.2639	37.438	34.7242	43.386	34.88	35.0313	41.3845	51.7192	36.334	49.609	53.654	60.3578	69.0677	TC195376	Predicted protein
TC185472	-0.405986	-0.0822088	0.373665	1.32499	1.05864	1.29564	4.42693	13.2359	0.00415317	0.0106503	TC185472	40s ribosomal protein s3-3-like	TC185472	38	42	42	43	27	29	34	31	26	46	50	33	47	52	48	95	TC185472	22.3762	15.8772	18.4104	18.6035	13.3004	13.4267	17.3544	13.0275	14.6906	18.8484	23.5087	14.2741	23.5518	21.9686	21.1473	33.6484	TC185472	Predicted protein
TC163225	-0.146995	0.0406725	0.525092	1.10726	1.02859	1.43903	4.56709	11.1799	0.0107918	0.0247523	TC163225	40s ribosomal protein s3-3-like	TC163225	41	40	39	46	43	33	37	33	34	48	51	37	55	42	71	103	TC163225	24.1428	15.1211	17.0954	19.9014	21.1821	15.2786	18.8856	13.868	19.2107	19.6679	23.9789	16.0043	27.5606	17.7439	31.2803	36.4819	TC163225	Predicted protein
TC158307	0.683102	0.249961	0.977268	1.60559	1.18918	1.96873	3.57115	15.0111	0.00180717	0.00502786	TC158307	40s ribosomal protein s30	TC158307	15	22	10	14	16	26	27	26	10	21	18	23	37	33	35	27	TC158307	8.83272	8.31662	4.38344	6.05695	7.88169	12.0377	13.7814	10.9263	5.65022	8.60469	8.46314	9.94861	18.5408	13.9416	15.4199	9.56322	TC158307	Predicted protein
BX252798	0.168493	0.0399038	0.721247	1.12388	1.02805	1.64861	4.17844	13.5874	0.00352409	0.00918722	BX252798	40s ribosomal protein s30	BX252798	19	37	29	31	23	37	38	27	15	35	27	41	55	58	49	47	BX252798	11.1881	13.987	12.712	13.4118	11.3299	17.1306	19.3961	11.3465	8.47532	14.3411	12.6947	17.7345	27.5606	24.5034	21.5878	16.6471	BX252798	Predicted protein
TC182723	0.441087	0.151519	0.885098	1.35763	1.11074	1.84689	3.90074	11.8436	0.00793845	0.0189109	TC182723	40s ribosomal protein s30	TC182723	18	29	13	25	17	30	38	26	11	26	23	34	51	49	37	34	TC182723	10.5993	10.9628	5.69847	10.816	8.3743	13.8897	19.3961	10.9263	6.21524	10.6534	10.814	14.7066	25.5562	20.7012	16.301	12.0426	TC182723	Predicted protein
CR393686	-0.480081	0.370184	0.387593	1.39482	1.29252	1.30821	3.46678	11.8738	0.00782813	0.0186831	CR393686	40s ribosomal protein s3a	CR393686	19	22	16	18	14	7	16	15	17	19	31	29	26	27	28	28	CR393686	11.1881	8.31662	7.0135	7.7875	6.89648	3.24092	8.16677	6.30362	9.60537	7.78519	14.5754	12.5439	13.0286	11.4068	12.3359	9.91741	CR393686	40S ribosomal protein S3a-1
TC159720	0.0765846	0.469997	0.497942	1.05452	1.38511	1.4122	4.70664	10.2154	0.0168214	0.0364078	TC159720	40s ribosomal protein s3a	TC159720	31	48	50	39	56	34	35	46	45	59	68	57	47	63	58	98	TC159720	18.2543	18.1454	21.9172	16.8729	27.5859	15.7416	17.8648	19.3311	25.426	24.1751	31.9718	24.6552	23.5518	26.6158	25.5529	34.711	TC159720	40S ribosomal protein S3a-2
TC196284	-0.121377	0.283261	0.540297	1.08777	1.21694	1.45427	5.45445	17.0303	0.000696677	0.00210962	TC196284	40s ribosomal protein s4-like	TC196284	73	81	78	67	74	65	53	77	63	79	108	113	89	124	145	129	TC196284	42.9859	30.6203	34.1908	28.9868	36.4528	30.0943	27.0524	32.3586	35.5964	32.37	50.7788	48.8779	44.598	52.3866	63.8824	45.6909	TC196284	Predicted protein
TC158401	-0.197192	0.404477	0.768034	1.14646	1.32361	1.70295	5.15271	41.5299	5.04794e-09	3.11883e-08	TC158401	40s ribosomal protein s5	TC158401	41	67	57	64	38	51	47	57	70	79	73	75	87	121	87	139	TC158401	24.1428	25.3279	24.9856	27.6889	18.719	23.6125	23.9899	23.9538	39.5515	32.37	34.3227	32.4411	43.5958	51.1192	38.3294	49.2329	TC158401	Predicted protein
TC193198	0.0318082	0.502212	0.76034	1.02229	1.41638	1.69389	4.80683	21.897	6.85291e-05	0.000245611	TC193198	40s ribosomal protein s5	TC193198	27	47	37	60	30	43	41	55	59	55	63	59	59	87	68	109	TC193198	15.8989	17.7673	16.2187	25.9583	14.7782	19.9085	20.9273	23.1133	33.3363	22.5361	29.621	25.5203	29.565	36.7551	29.9586	38.6071	TC193198	40S ribosomal protein S5-2
TC157437	-0.998529	0.414585	1.10484	1.99796	1.33292	2.15075	3.32596	33.569	2.44281e-07	1.24531e-06	TC157437	40S ribosomal protein S6	TC157437	10	15	23	10	7	9	3	9	15	20	28	13	15	40	28	60	TC157437	5.88848	5.67042	10.0819	4.32639	3.44824	4.1669	1.53127	3.78217	8.47532	8.19494	13.1649	5.62313	7.51652	16.8989	12.3359	21.2516	TC157437	40S ribosomal protein S6
TC186985	0.0924242	0.244372	0.626932	1.06616	1.18458	1.54428	6.19278	20.8619	0.000112463	0.000389559	TC186985	40S ribosomal protein S6	TC186985	116	131	115	120	114	123	113	154	128	126	140	172	163	161	220	299	TC186985	68.3063	49.5217	50.4095	51.9167	56.1571	56.9477	57.6778	64.7172	72.3228	51.6281	65.8244	74.3983	81.6795	68.0181	96.925	105.904	TC186985	40S ribosomal protein S6
CX649114	0.201992	0.256415	0.675433	1.15029	1.19451	1.59708	5.16874	14.7339	0.00205877	0.00566832	CX649114	40S ribosomal protein S6	CX649114	55	71	50	52	62	62	51	81	58	54	67	90	80	84	99	147	CX649114	32.3866	26.84	21.9172	22.4972	30.5416	28.7053	26.0316	34.0395	32.7713	22.1263	31.5017	38.9293	40.0881	35.4877	43.6162	52.0664	CX649114	40S ribosomal protein S6
DR056148	-0.0447655	0.152987	0.54535	1.03152	1.11187	1.45937	4.3555	9.89024	0.0195226	0.0415529	DR056148	40S ribosomal protein S6	DR056148	33	26	41	37	29	35	32	34	30	37	40	45	42	45	55	85	DR056148	19.432	9.82873	17.9721	16.0076	14.2856	16.2046	16.3335	14.2882	16.9506	15.1606	18.807	19.4647	21.0463	19.0113	24.2312	30.1064	DR056148	40S ribosomal protein S6
GT267726	0.139961	0.31926	0.763894	1.10188	1.24769	1.69807	3.39501	11.4692	0.00944141	0.0219884	GT267726	40s ribosomal protein s7	GT267726	12	19	14	16	15	15	16	19	14	16	22	23	26	28	29	32	GT267726	7.06617	7.18254	6.13681	6.92223	7.38909	6.94484	8.16677	7.98459	7.9103	6.55595	10.3438	9.94861	13.0286	11.8292	12.7765	11.3342	GT267726	Predicted protein
TC194388	0.0130482	0.170568	0.498342	1.00909	1.1255	1.41259	4.76242	11.0947	0.0112245	0.0256246	TC194388	40S ribosomal protein S7-1	TC194388	42	59	40	45	43	48	38	53	36	63	59	49	66	67	79	79	TC194388	24.7316	22.3037	17.5337	19.4688	21.1821	22.2235	19.3961	22.2728	20.3408	25.8141	27.7403	21.1949	33.0727	28.3057	34.8049	27.9813	TC194388	40S ribosomal protein S7-1
TC160839	0.00798721	0.265019	0.656206	1.00555	1.20165	1.57593	4.12727	11.0494	0.0114615	0.0261188	TC160839	40s ribosomal protein s7-like protein	TC160839	25	31	24	31	20	18	26	45	28	30	28	46	47	47	49	51	TC160839	14.7212	11.7189	10.5202	13.4118	9.85212	8.33381	13.271	18.9109	15.8206	12.2924	13.1649	19.8972	23.5518	19.8562	21.5878	18.0639	TC160839	Predicted protein
BE241170	-0.000377592	0.0903041	0.653551	1.00026	1.06459	1.57303	3.82958	10.2677	0.0164228	0.0356721	BE241170	40S ribosomal protein S8	BE241170	16	36	22	19	24	22	21	22	27	29	24	16	32	51	27	52	BE241170	9.42156	13.609	9.64356	8.22014	11.8225	10.1858	10.7189	9.24531	15.2556	11.8827	11.2842	6.92077	16.0352	21.5461	11.8953	18.4181	BE241170	40S ribosomal protein S8
TC186095	0.165343	0.200433	0.611642	1.12143	1.14904	1.528	4.10725	9.88402	0.0195782	0.0416643	TC186095	40s ribosomal protein s9-2-like	TC186095	22	41	27	20	27	34	26	32	25	31	36	32	45	43	40	58	TC186095	12.9547	15.4992	11.8353	8.65278	13.3004	15.7416	13.271	13.4477	14.1255	12.7022	16.9263	13.8415	22.5496	18.1663	17.6227	20.5432	TC186095	Chromosome chr14 scaffold_21, whole genome shotgun sequence
TC180968	0.0954105	0.220454	0.55765	1.06837	1.1651	1.47187	5.62752	10.2155	0.01682	0.0364078	TC180968	40S ribosomal protein SA	TC180968	57	122	90	69	73	129	71	72	66	148	96	77	116	129	141	159	TC180968	33.5643	46.1194	39.4509	29.8521	35.9602	59.7256	36.24	30.2574	37.2914	60.6426	45.1367	33.3062	58.1278	54.499	62.1201	56.3167	TC180968	40S ribosomal protein SA
TC155537	0.0515414	0.20524	0.530568	1.03637	1.15288	1.4445	5.60192	9.86224	0.0197742	0.042011	TC155537	40S ribosomal protein SA	TC155537	60	118	90	68	72	121	67	74	65	150	94	73	112	121	141	160	TC155537	35.3309	44.6073	39.4509	29.4195	35.4676	56.0217	34.1983	31.0979	36.7264	61.4621	44.1964	31.576	56.1234	51.1192	62.1201	56.6709	TC155537	40S ribosomal protein SA
TC156630	0.910854	0.835422	0.845098	1.88016	1.78438	1.79639	3.2115	9.62641	0.022024	0.0461657	TC156630	42 Kda Peptidyl-Prolyl Isomerase	TC156630	12	10	12	7	15	18	16	27	12	18	29	14	18	22	17	26	TC156630	7.06617	3.78028	5.26012	3.02847	7.38909	8.33381	8.16677	11.3465	6.78026	7.37545	13.6351	6.05567	9.01983	9.2944	7.48966	9.20903	TC156630	Chromosome chr13 scaffold_45, whole genome shotgun sequence
TC172819	0.27795	-0.382474	0.500777	1.21247	1.30358	1.41498	4.28678	15.9535	0.00115914	0.00334326	TC172819	4D11_24	TC172819	27	31	36	42	43	44	26	48	15	29	22	38	34	64	45	74	TC172819	15.8989	11.7189	15.7804	18.1708	21.1821	20.3715	13.271	20.1716	8.47532	11.8827	10.3438	16.4368	17.0375	27.0383	19.8256	26.2103	TC172819	4D11_24
TC166682	-0.317004	-0.786786	-0.936688	1.24574	1.72523	1.91413	3.59718	16.9929	0.000709134	0.00214376	TC166682	5 -nucleotidase sure	TC166682	28	30	31	35	16	32	22	27	16	22	17	16	15	24	14	19	TC166682	16.4877	11.3408	13.5886	15.1424	7.88169	14.8157	11.2293	11.3465	9.04035	9.01443	7.99296	6.92077	7.51652	10.1393	6.16795	6.72967	TC166682	Chromosome chr9 scaffold_7, whole genome shotgun sequence
TC182683	-0.188854	0.374466	-0.230871	1.13986	1.29636	1.17354	6.35659	21.2543	9.32178e-05	0.000327901	TC182683	5-adenylylsulfate reductase chloroplast	TC182683	142	204	166	138	161	130	134	125	164	236	245	187	140	183	126	165	TC182683	83.6164	77.1178	72.765	59.7042	79.3095	60.1886	68.3967	52.5302	92.6635	96.7003	115.193	80.8865	70.1542	77.3125	55.5116	58.4419	TC182683	'Adenosine 5'' phosphosulfate reductase'
TC178553	0.0506584	-0.511761	0.767526	1.03574	1.42579	1.70235	2.9178	11.661	0.00863949	0.0203596	TC178553	5-amp-activated protein	TC178553	12	10	10	15	17	11	4	16	6	13	5	9	23	14	18	36	TC178553	7.06617	3.78028	4.38344	6.48959	8.3743	5.09288	2.04169	6.72386	3.39013	5.32671	2.35087	3.89293	11.5253	5.91462	7.93022	12.751	TC178553	Chromosome chr14 scaffold_21, whole genome shotgun sequence
TC158064	-0.14872	0.652012	0.338853	1.10859	1.57136	1.26475	7.19543	32.8945	3.38992e-07	1.69416e-06	TC158064	5-Methyltetrahydropteroyltriglutamate--Homocysteine Methyltransferase	TC158064	186	355	218	248	190	273	193	214	285	463	436	365	236	440	332	398	TC158064	109.526	134.2	95.5589	107.294	93.5951	126.396	98.5116	89.9316	161.031	189.713	204.996	157.88	118.26	185.888	146.269	140.969	TC158064	5-methyltetrahydropteroyltriglutamate--homocysteine methyltransferase
TC155861	-0.0961083	0.678902	0.406914	1.06889	1.60092	1.32585	6.68666	31.8444	5.64386e-07	2.74189e-06	TC155861	5-Methyltetrahydropteroyltriglutamate--Homocysteine Methyltransferase	TC155861	137	237	166	144	132	208	127	150	193	314	312	259	161	299	249	300	TC155861	80.6721	89.5927	72.765	62.3	65.024	96.3018	64.8237	63.0362	109.049	128.661	146.694	112.03	80.6773	126.319	109.701	106.258	TC155861	5-methyltetrahydropteroyltriglutamate--homocysteine methyltransferase
TC156485	-0.163201	0.639858	0.338099	1.11977	1.55818	1.26409	7.70385	28.8205	2.44265e-06	1.08241e-05	TC156485	5-Methyltetrahydropteroyltriglutamate--Homocysteine Methyltransferase	TC156485	272	534	300	339	254	403	265	314	383	680	606	539	364	633	468	540	TC156485	160.167	201.867	131.503	146.665	125.122	186.585	135.262	131.956	216.403	278.628	284.926	233.143	182.401	267.425	206.186	191.264	TC156485	5-methyltetrahydropteroyltriglutamate--homocysteine methyltransferase
TC195660	0.162437	0.850535	0.492998	1.11918	1.80317	1.40737	4.77128	22.7632	4.52421e-05	0.000167584	TC195660	5-Methyltetrahydropteroyltriglutamate--Homocysteine Methyltransferase	TC195660	26	61	39	36	38	54	35	47	59	86	78	62	40	74	69	68	TC195660	15.31	23.0597	17.0954	15.575	18.719	25.0014	17.8648	19.7513	33.3363	35.2382	36.6736	26.818	20.0441	31.263	30.3992	24.0852	TC195660	5-methyltetrahydropteroyltriglutamate--homocysteine methyltransferase
BM492191	-0.51559	0.58922	0.0687886	1.42958	1.50443	1.04884	3.99078	21.0279	0.000103881	0.000362272	BM492191	5-Methyltetrahydropteroyltriglutamate--Homocysteine Methyltransferase	BM492191	18	40	23	34	13	24	21	19	23	54	42	52	29	37	25	42	BM492191	10.5993	15.1211	10.0819	14.7097	6.40388	11.1117	10.7189	7.98459	12.9955	22.1263	19.7473	22.4925	14.5319	15.6315	11.0142	14.8761	BM492191	5-methyltetrahydropteroyltriglutamate--homocysteine methyltransferase
TC188107	0.0255167	0.682075	0.330225	1.01784	1.60445	1.25721	4.97629	18.3531	0.000371911	0.00119118	TC188107	5-Methyltetrahydropteroyltriglutamate--Homocysteine Methyltransferase	TC188107	31	74	50	50	47	62	49	41	71	98	82	69	60	83	66	73	TC188107	18.2543	27.9741	21.9172	21.632	23.1525	28.7053	25.0107	17.2299	40.1165	40.1552	38.5543	29.8458	30.0661	35.0652	29.0775	25.8561	TC188107	5-methyltetrahydropteroyltriglutamate--homocysteine methyltransferase
TC194259	-0.252743	0.428092	-0.800962	1.19147	1.34545	1.74226	3.51901	17.157	0.000656082	0.00199764	TC194259	5-methyltetrahydropteroyltriglutamate--homocysteine methyltransferase	TC194259	15	33	20	24	14	18	19	23	13	51	32	27	7	21	14	16	TC194259	8.83272	12.4749	8.76687	10.3833	6.89648	8.33381	9.69804	9.66555	7.34528	20.8971	15.0456	11.6788	3.50771	8.87193	6.16795	5.66709	TC194259	5-methyltetrahydropteroyltriglutamate--homocysteine methyltransferase
TC188867	0.127706	1.11167	0.561063	1.09255	2.16096	1.47536	4.77341	44.483	1.19158e-09	7.84248e-09	TC188867	5-Methyltetrahydropteroyltriglutamate--Homocysteine Methyltransferase-Like	TC188867	35	40	38	35	36	46	39	36	68	95	79	75	54	74	61	53	TC188867	20.6097	15.1211	16.6571	15.1424	17.7338	21.2975	19.9065	15.1287	38.4215	38.926	37.1438	32.4411	27.0595	31.263	26.8746	18.7722	TC188867	Chromosome chr8 scaffold_150, whole genome shotgun sequence
TC188245	-0.192053	0.791262	0.467296	1.14239	1.73059	1.38252	5.89113	54.06	1.0895e-11	8.87028e-11	TC188245	5-Methyltetrahydropteroyltriglutamate-Homocysteine Expressed	TC188245	82	114	93	89	75	94	69	83	128	204	162	154	122	164	152	140	TC188245	48.2855	43.0952	40.7659	38.5049	36.9454	43.521	35.2192	34.88	72.3228	83.5884	76.1682	66.6124	61.1344	69.2855	66.9663	49.5871	TC188245	Chromosome chr8 scaffold_150, whole genome shotgun sequence
TC171294	-0.0306538	0.809584	0.509677	1.02147	1.75271	1.42373	5.9557	44.4864	1.18962e-09	7.83359e-09	TC171294	5-Methyltetrahydropteroyltriglutamate-Homocysteine Expressed	TC171294	80	123	92	89	84	95	81	104	129	181	175	179	127	185	159	130	TC171294	47.1078	46.4975	40.3276	38.5049	41.3789	43.984	41.3443	43.7051	72.8878	74.1642	82.2805	77.4261	63.6399	78.1575	70.0503	46.0451	TC171294	Chromosome chr8 scaffold_150, whole genome shotgun sequence
TC179281	-0.663861	0.577588	0.252938	1.58432	1.49235	1.19163	4.53006	35.1311	1.14298e-07	6.02496e-07	TC179281	5-Methyltetrahydropteroyltriglutamate-Homocysteine Expressed	TC179281	44	42	41	37	23	23	27	28	42	64	65	74	44	71	47	57	TC179281	25.9093	15.8772	17.9721	16.0076	11.3299	10.6488	13.7814	11.7668	23.7309	26.2238	30.5613	32.0086	22.0485	29.9956	20.7067	20.189	TC179281	Chromosome chr8 scaffold_150, whole genome shotgun sequence
TC187782	-0.29912	0.723073	0.360147	1.23039	1.65069	1.28356	4.93915	32.5055	4.09478e-07	2.0265e-06	TC187782	5-Methyltetrahydropteroyltriglutamate-Homocysteine Expressed	TC187782	53	51	47	49	33	37	43	46	58	91	84	98	61	93	64	69	TC187782	31.2089	19.2794	20.6021	21.1993	16.256	17.1306	21.9482	19.3311	32.7713	37.287	39.4946	42.3897	30.5672	39.29	28.1964	24.4393	TC187782	Chromosome chr8 scaffold_150, whole genome shotgun sequence
TC177674	-0.196024	0.583548	0.328295	1.14554	1.49853	1.25553	5.3836	30.3371	1.17213e-06	5.42482e-06	TC177674	5-Methyltetrahydropteroyltriglutamate-Homocysteine Expressed	TC177674	57	88	67	74	54	63	48	77	89	120	102	111	76	101	110	111	TC177674	33.5643	33.2665	29.369	32.0153	26.6007	29.1683	24.5003	32.3586	50.2869	49.1696	47.9578	48.0128	38.0837	42.6697	48.4625	39.3155	TC177674	Chromosome chr8 scaffold_150, whole genome shotgun sequence
TC184581	-0.232755	0.615957	0.265114	1.17508	1.53257	1.20173	5.0311	28.1504	3.3773e-06	1.46483e-05	TC184581	5-Methyltetrahydropteroyltriglutamate-Homocysteine Expressed	TC184581	47	67	55	55	41	49	37	58	74	93	88	83	54	74	88	83	TC184581	27.6758	25.3279	24.1089	23.7951	20.1968	22.6865	18.8856	24.374	41.8116	38.1065	41.3753	35.9015	27.0595	31.263	38.77	29.3981	TC184581	Chromosome chr8 scaffold_150, whole genome shotgun sequence
TC174782	-0.202101	0.516727	0.28631	1.15037	1.43071	1.21952	4.97615	21.6563	7.69045e-05	0.000273164	TC174782	5-Methyltetrahydropteroyltriglutamate-Homocysteine Expressed	TC174782	46	60	56	56	48	44	35	57	64	84	79	81	63	70	82	80	TC174782	27.087	22.6817	24.5472	24.2278	23.6451	20.3715	17.8648	23.9538	36.1614	34.4188	37.1438	35.0364	31.5694	29.5731	36.1266	28.3355	TC174782	Chromosome chr8 scaffold_150, whole genome shotgun sequence
TC178997	0.274954	-0.359012	-0.918632	1.20996	1.28255	1.89032	3.31215	18.2639	0.000388021	0.00123686	TC178997	50S ribosomal protein L10, chloroplast precursor	TC178997	13	29	22	20	22	20	22	34	13	18	15	18	12	9	6	22	TC178997	7.65502	10.9628	9.64356	8.65278	10.8373	9.25978	11.2293	14.2882	7.34528	7.37545	7.05261	7.78587	6.01322	3.80225	2.64341	7.79225	TC178997	50S ribosomal protein L10, chloroplast precursor
TC172001	-0.0181226	-0.448073	-1.07927	1.01264	1.36422	2.11296	3.66237	18.4784	0.000350407	0.00112743	TC172001	50S ribosomal protein L11, chloroplast precursor	TC172001	18	43	29	31	15	32	38	29	21	25	19	21	13	12	12	26	TC172001	10.5993	16.2552	12.712	13.4118	7.38909	14.8157	19.3961	12.187	11.8655	10.2437	8.93331	9.08351	6.51432	5.06967	5.28682	9.20903	TC172001	50S ribosomal protein L11, chloroplast precursor
TC165142	0.0952643	-0.167814	-1.14203	1.06826	1.12336	2.20691	4.08949	35.1952	1.10788e-07	5.85206e-07	TC165142	50S ribosomal protein L18, chloroplast precursor	TC165142	38	48	38	29	35	40	35	49	24	42	33	36	17	17	17	26	TC165142	22.3762	18.1454	16.6571	12.5465	17.2412	18.5196	17.8648	20.5918	13.5605	17.2094	15.5157	15.5717	8.51873	7.18204	7.48966	9.20903	TC165142	50S ribosomal protein L18, chloroplast precursor
TC167837	-0.144658	-0.232861	-0.903341	1.10547	1.17516	1.87039	4.35735	18.0147	0.000436797	0.00137988	TC167837	50S ribosomal protein L24, chloroplast precursor	TC167837	41	48	45	58	30	46	46	47	36	29	46	50	21	32	22	40	TC167837	24.1428	18.1454	19.7255	25.0931	14.7782	21.2975	23.4795	19.7513	20.3408	11.8827	21.628	21.6274	10.5231	13.5191	9.6925	14.1677	TC167837	50S ribosomal protein L24, chloroplast precursor
TC171324	0.00693357	-0.152777	-0.876656	1.00482	1.11171	1.83611	5.00129	26.2567	8.4272e-06	3.4627e-05	TC171324	50S ribosomal protein L27, chloroplast precursor	TC171324	64	90	80	58	82	60	66	76	42	87	56	77	43	53	34	46	TC171324	37.6863	34.0225	35.0675	25.0931	40.3937	27.7794	33.6879	31.9383	23.7309	35.648	26.3298	33.3062	21.5474	22.3911	14.9793	16.2929	TC171324	50S ribosomal protein L27, chloroplast precursor
DR690956	0.0835147	-0.202233	-0.857472	1.0596	1.15048	1.81186	3.66147	14.6745	0.00211703	0.00580607	DR690956	50S ribosomal protein L27, chloroplast precursor	DR690956	26	32	28	23	33	20	28	31	19	32	17	26	10	23	14	20	DR690956	15.31	12.0969	12.2736	9.9507	16.256	9.25978	14.2918	13.0275	10.7354	13.1119	7.99296	11.2463	5.01101	9.71687	6.16795	7.08387	DR690956	50S ribosomal protein L27, chloroplast precursor
TC180110	-0.257254	-0.489083	-0.94029	1.1952	1.40355	1.91891	3.93919	16.0844	0.0010897	0.0031626	TC180110	50S ribosomal protein L29, chloroplast precursor	TC180110	39	42	37	33	39	24	27	33	21	25	22	39	19	21	19	29	TC180110	22.9651	15.8772	16.2187	14.2771	19.2116	11.1117	13.7814	13.868	11.8655	10.2437	10.3438	16.8694	9.52093	8.87193	8.37079	10.2716	TC180110	50S ribosomal protein L29, chloroplast precursor
TC159208	-0.210906	-0.234806	-1.38608	1.15741	1.17675	2.61367	4.30176	37.7672	3.16618e-08	1.78206e-07	TC159208	50s ribosomal protein l3- chloroplastic-like	TC159208	33	63	59	44	41	34	43	47	27	44	51	44	18	29	8	29	TC159208	19.432	23.8158	25.8623	19.0361	20.1968	15.7416	21.9482	19.7513	15.2556	18.0289	23.9789	19.0321	9.01983	12.2517	3.52454	10.2716	TC159208	Chromosome chr6 scaffold_28, whole genome shotgun sequence
TC177030	-0.205136	-0.357985	-1.21837	1.15279	1.28163	2.32684	3.66539	22.7093	4.64274e-05	0.000171475	TC177030	50S ribosomal protein L3-1, chloroplast precursor	TC177030	27	36	35	26	26	27	27	24	15	32	23	26	18	14	6	21	TC177030	15.8989	13.609	15.342	11.2486	12.8078	12.5007	13.7814	10.0858	8.47532	13.1119	10.814	11.2463	9.01983	5.91462	2.64341	7.43806	TC177030	50S ribosomal protein L3-1, chloroplast precursor
TC168087	-0.199046	-0.267519	-1.03378	1.14794	1.20374	2.04738	3.73757	16.537	0.000879847	0.00260531	TC168087	50S ribosomal protein L3-1, chloroplast precursor	TC168087	27	36	37	26	26	27	30	23	17	35	23	29	23	14	9	22	TC168087	15.8989	13.609	16.2187	11.2486	12.8078	12.5007	15.3127	9.66555	9.60537	14.3411	10.814	12.5439	11.5253	5.91462	3.96511	7.79225	TC168087	50S ribosomal protein L3-1, chloroplast precursor
TC172913	0.132298	-0.783159	-0.69797	1.09604	1.72089	1.62222	4.21261	23.3168	3.46848e-05	0.000130263	TC172913	50S ribosomal protein L31	TC172913	36	51	58	28	48	45	49	41	19	29	32	19	23	31	35	29	TC172913	21.1985	19.2794	25.4239	12.1139	23.6451	20.8345	25.0107	17.2299	10.7354	11.8827	15.0456	8.21841	11.5253	13.0967	15.4199	10.2716	TC172913	50S ribosomal protein L31
TC158993	0.212551	-0.58255	-0.541632	1.15874	1.49749	1.45562	4.47492	17.0484	0.000690723	0.00209358	TC158993	50S ribosomal protein L31	TC158993	41	57	68	30	60	52	60	47	25	36	43	25	25	40	43	42	TC158993	24.1428	21.5476	29.8074	12.9792	29.5564	24.0754	30.6254	19.7513	14.1255	14.7509	20.2175	10.8137	12.5275	16.8989	18.9444	14.8761	TC158993	50S ribosomal protein L31
GW726304	0.187268	-0.587849	-0.468148	1.13861	1.503	1.38333	4.36761	14.3792	0.00243191	0.00659141	GW726304	50S ribosomal protein L31	GW726304	36	54	60	31	52	50	57	39	26	34	39	19	27	43	37	38	GW726304	21.1985	20.4135	26.3006	13.4118	25.6155	23.1495	29.0941	16.3894	14.6906	13.9314	18.3368	8.21841	13.5297	18.1663	16.301	13.4593	GW726304	50S ribosomal protein L31
TC182285	0.132428	-0.614537	-0.563617	1.09614	1.53107	1.47797	3.9674	12.7691	0.00516351	0.0129511	TC182285	50S ribosomal protein L31	TC182285	28	41	48	22	37	38	39	33	21	29	27	12	19	29	31	25	TC182285	16.4877	15.4992	21.0405	9.51806	18.2264	17.5936	19.9065	13.868	11.8655	11.8827	12.6947	5.19058	9.52093	12.2517	13.6576	8.85483	TC182285	50S ribosomal protein L31
TC176427	-0.0568046	0.021473	-0.678163	1.04016	1.015	1.6001	3.74651	9.63659	0.0219218	0.0459819	TC176427	50S ribosomal protein L34	TC176427	25	33	28	26	33	30	22	19	26	29	27	30	22	23	17	15	TC176427	14.7212	12.4749	12.2736	11.2486	16.256	13.8897	11.2293	7.98459	14.6906	11.8827	12.6947	12.9764	11.0242	9.71687	7.48966	5.3129	TC176427	50S ribosomal protein L34
TC171566	-0.0159673	-0.153957	-1.11029	1.01113	1.11262	2.15888	3.78098	14.6029	0.00218942	0.00598524	TC171566	50S ribosomal protein L35, chloroplast precursor	TC171566	21	27	41	35	38	12	20	50	16	28	32	35	10	23	12	19	TC171566	12.3658	10.2068	17.9721	15.1424	18.719	5.55587	10.2085	21.0121	9.04035	11.4729	15.0456	15.1392	5.01101	9.71687	5.28682	6.72967	TC171566	50S ribosomal protein L35, chloroplast precursor
TC172318	-0.0110959	-0.275836	-1.13838	1.00772	1.2107	2.20133	3.61934	13.9095	0.00303099	0.00801682	TC172318	50S ribosomal protein L35, chloroplast precursor	TC172318	18	27	38	30	37	10	19	43	15	18	29	30	9	19	11	18	TC172318	10.5993	10.2068	16.6571	12.9792	18.2264	4.62989	9.69804	18.0704	8.47532	7.37545	13.6351	12.9764	4.50991	8.02698	4.84625	6.37548	TC172318	50S ribosomal protein L35, chloroplast precursor
TC171497	-0.0820779	-0.307283	-1.15777	1.05854	1.23738	2.23112	4.51001	34.5072	1.54821e-07	8.05742e-07	TC171497	50S ribosomal protein L5, chloroplast	TC171497	46	59	69	47	60	44	39	60	32	48	48	49	18	31	33	28	TC171497	27.087	22.3037	30.2457	20.334	29.5564	20.3715	19.9065	25.2145	18.0807	19.6679	22.5684	21.1949	9.01983	13.0967	14.5387	9.91741	TC171497	50S ribosomal protein L5, chloroplast
TC159116	-0.0426559	-0.334086	-1.15289	1.03001	1.26058	2.22359	4.1997	31.4234	6.92286e-07	3.3201e-06	TC159116	50S ribosomal protein L5, chloroplast	TC159116	31	49	58	39	47	36	36	47	22	47	31	39	15	24	24	25	TC159116	18.2543	18.5234	25.4239	16.8729	23.1525	16.6676	18.3752	19.7513	12.4305	19.2581	14.5754	16.8694	7.51652	10.1393	10.5736	8.85483	TC159116	50S ribosomal protein L5, chloroplast
TC155084	0.00436117	-0.246844	-0.770363	1.00303	1.18661	1.7057	4.63353	19.1036	0.000260244	0.000854194	TC155084	50S ribosomal protein L6, chloroplast precursor	TC155084	49	63	51	62	47	46	61	65	32	42	49	65	36	39	34	37	TC155084	28.8535	23.8158	22.3555	26.8236	23.1525	21.2975	31.1358	27.3157	18.0807	17.2094	23.0385	28.1156	18.0397	16.4764	14.9793	13.1052	TC155084	50S ribosomal protein L6, chloroplast precursor
DR689011	0.00889907	-0.314293	-0.809693	1.00619	1.2434	1.75284	4.23622	16.9651	0.00071852	0.0021675	DR689011	50S ribosomal protein L6, chloroplast precursor	DR689011	37	44	38	52	36	36	48	47	24	28	44	40	26	29	27	26	DR689011	21.7874	16.6332	16.6571	22.4972	17.7338	16.6676	24.5003	19.7513	13.5605	11.4729	20.6877	17.3019	13.0286	12.2517	11.8953	9.20903	DR689011	50S ribosomal protein L6, chloroplast precursor
TC155915	-0.0487247	-0.234084	-0.750387	1.03435	1.17616	1.68224	4.05401	12.9964	0.00464447	0.0117818	TC155915	50S ribosomal protein L6, chloroplast precursor	TC155915	36	39	39	34	35	31	38	35	21	27	35	42	19	30	23	26	TC155915	21.1985	14.7431	17.0954	14.7097	17.2412	14.3527	19.3961	14.7084	11.8655	11.0632	16.4561	18.167	9.52093	12.6742	10.1331	9.20903	TC155915	50S ribosomal protein L6, chloroplast precursor
GT258615	-0.0809007	-0.364264	-0.795453	1.05768	1.28723	1.73562	3.68593	10.5509	0.0144192	0.0319091	GT258615	50S ribosomal protein L6, chloroplast precursor	GT258615	26	33	37	21	27	24	31	25	15	17	25	33	13	20	20	22	GT258615	15.31	12.4749	16.2187	9.08542	13.3004	11.1117	15.8231	10.506	8.47532	6.9657	11.7544	14.2741	6.51432	8.44946	8.81136	7.79225	GT258615	50S ribosomal protein L6, chloroplast precursor
TC187120	-0.366066	-1.27867	-0.198541	1.28883	2.42615	1.14754	3.48808	20.8176	0.000114867	0.000396481	TC187120	52O08_4	TC187120	19	32	31	27	18	17	14	33	8	11	7	18	26	23	23	33	TC187120	11.1881	12.0969	13.5886	11.6813	8.86691	7.87082	7.14592	13.868	4.52017	4.50722	3.29122	7.78587	13.0286	9.71687	10.1331	11.6884	TC187120	52O08_4
TC157483	0.124286	-0.0840881	-0.594479	1.08997	1.06002	1.50993	4.04808	10.1916	0.0170057	0.0367374	TC157483	6-phosphofructo-2-kinase family expressed	TC157483	35	41	28	32	39	25	39	41	27	33	33	34	23	17	33	27	TC157483	20.6097	15.4992	12.2736	13.8445	19.2116	11.5747	19.9065	17.2299	15.2556	13.5217	15.5157	14.7066	11.5253	7.18204	14.5387	9.56322	TC157483	Chromosome chr6 scaffold_3, whole genome shotgun sequence
TC167931	-0.219994	1.75941	0.881826	1.16473	3.38559	1.84271	3.81381	57.082	2.46835e-12	2.12969e-11	TC167931	6-Phosphofructokinase 2-Like	TC167931	10	18	13	19	7	15	8	20	50	46	41	62	21	53	24	24	TC167931	5.88848	6.80451	5.69847	8.22014	3.44824	6.94484	4.08338	8.40483	28.2511	18.8484	19.2771	26.818	10.5231	22.3911	10.5736	8.50064	TC167931	Os04g0469500 protein
TC191231	0.789162	2.72839	1.24974	1.72807	6.62714	2.37798	4.23773	107.189	4.41832e-23	8.85685e-22	TC191231	6-phosphofructokinase 3-like	TC191231	3	31	7	10	26	17	24	15	56	103	87	81	19	33	44	35	TC191231	1.76654	11.7189	3.0684	4.32639	12.8078	7.87082	12.2502	6.30362	31.6412	42.2039	40.9052	35.0364	9.52093	13.9416	19.385	12.3968	TC191231	Chromosome chr4 scaffold_6, whole genome shotgun sequence
BF609150	0.817094	1.8382	0.95106	1.76185	3.57564	1.93329	3.4414	38.7464	1.96416e-08	1.13106e-07	BF609150	6-phosphogluconate dehydrogenase	BF609150	2	11	15	11	17	17	18	14	36	25	35	40	15	22	17	30	BF609150	1.1777	4.15831	6.57515	4.75903	8.3743	7.87082	9.18761	5.88338	20.3408	10.2437	16.4561	17.3019	7.51652	9.2944	7.48966	10.6258	BF609150	6-phosphogluconate dehydrogenase, decarboxylating
TC183295	0.488701	0.846756	0.776023	1.40318	1.79845	1.7124	5.21965	26.7111	6.76838e-06	2.81846e-05	TC183295	6-phosphogluconate dehydrogenase	TC183295	35	53	52	59	57	78	66	69	79	92	80	101	58	108	88	128	TC183295	20.6097	20.0355	22.7939	25.5257	28.0785	36.1132	33.6879	28.9967	44.6367	37.6967	37.6139	43.6874	29.0639	45.6271	38.77	45.3368	TC183295	6-phosphogluconate dehydrogenase, decarboxylating
AW010978	0.503585	1.3686	0.824659	1.41773	2.5822	1.77112	3.12712	16.205	0.00102933	0.00300385	AW010978	6-phosphogluconate dehydrogenase	AW010978	9	13	5	10	15	8	11	17	21	19	34	20	11	12	22	29	AW010978	5.29963	4.91437	2.19172	4.32639	7.38909	3.70391	5.61465	7.1441	11.8655	7.78519	15.9859	8.65096	5.51212	5.06967	9.6925	10.2716	AW010978	6-phosphogluconate dehydrogenase, decarboxylating
TC179293	0.268003	1.45422	1.03302	1.20414	2.74008	2.0463	5.86034	100.197	1.40949e-21	2.58116e-20	TC179293	6-Phosphogluconate Dehydrogenase, Decarboxylating	TC179293	53	83	69	60	70	85	67	87	153	162	183	215	94	199	134	179	TC179293	31.2089	31.3763	30.2457	25.9583	34.4824	39.3541	34.1983	36.561	86.4483	66.379	86.0419	92.9978	47.1035	84.0721	59.0361	63.4006	TC179293	6-phosphogluconate dehydrogenase, decarboxylating
BI398028	-0.300859	0.383144	0.571178	1.23188	1.30418	1.48574	3.48072	9.70966	0.0212025	0.0447017	BI398028	60s acidic ribosomal protein	BI398028	19	23	14	15	19	17	7	13	26	15	18	32	33	27	26	31	BI398028	11.1881	8.69465	6.13681	6.48959	9.35951	7.87082	3.57296	5.46314	14.6906	6.14621	8.46314	13.8415	16.5363	11.4068	11.4548	10.98	BI398028	60S acidic ribosomal protein
TC156743	-0.275733	-0.00970741	0.303534	1.21061	1.00675	1.23416	5.05521	11.8841	0.00779109	0.0186217	TC156743	60s acidic ribosomal protein p0	TC156743	47	70	68	73	44	56	51	55	55	56	59	82	67	86	86	116	TC156743	27.6758	26.462	29.8074	31.5827	21.6747	25.9274	26.0316	23.1133	31.0762	22.9458	27.7403	35.4689	33.5738	36.3327	37.8888	41.0864	TC156743	Predicted protein
TC169860	-0.415149	-0.0829988	0.272647	1.33344	1.05922	1.20802	4.27331	10.4561	0.015062	0.0331067	TC169860	60s acidic ribosomal protein p0	TC169860	31	43	31	47	28	27	29	26	35	31	29	46	42	44	48	71	TC169860	18.2543	16.2552	13.5886	20.334	13.793	12.5007	14.8023	10.9263	19.7758	12.7022	13.6351	19.8972	21.0463	18.5888	21.1473	25.1477	TC169860	Predicted protein
TC161802	0.349322	0.644263	0.756847	1.27396	1.56294	1.68979	4.77376	18.3974	0.000364162	0.00116813	TC161802	60s ribosomal protein	TC161802	28	36	37	53	44	45	50	51	62	55	57	62	52	73	73	93	TC161802	16.4877	13.609	16.2187	22.9299	21.6747	20.8345	25.5211	21.4323	35.0313	22.5361	26.7999	26.818	26.0573	30.8405	32.1615	32.94	TC161802	Chromosome chr5 scaffold_2, whole genome shotgun sequence
TC155875	0.376788	0.612675	0.751528	1.29845	1.52909	1.68357	4.84144	17.389	0.000587781	0.00181006	TC155875	60s ribosomal protein	TC155875	30	37	38	57	48	47	52	57	65	57	55	66	56	81	73	95	TC155875	17.6654	13.987	16.6571	24.6604	23.6451	21.7605	26.542	23.9538	36.7264	23.3556	25.8596	28.5482	28.0617	34.2203	32.1615	33.6484	TC155875	Chromosome chr5 scaffold_2, whole genome shotgun sequence
TC166647	0.266235	0.43774	0.547385	1.20266	1.35448	1.46143	5.61453	13.1599	0.00430326	0.010993	TC166647	60s ribosomal protein	TC166647	50	72	89	99	81	85	89	106	92	99	93	129	106	122	119	157	TC166647	29.4424	27.218	39.0126	42.8313	39.9011	39.3541	45.4276	44.5456	51.982	40.565	43.7262	55.7987	53.1168	51.5417	52.4276	55.6084	TC166647	Chromosome chr5 scaffold_2, whole genome shotgun sequence
TC194284	0.505808	0.545938	0.667616	1.41992	1.45997	1.58845	4.39751	10.7142	0.013376	0.0299131	TC194284	60s ribosomal protein	TC194284	29	33	26	30	45	42	34	42	47	31	46	45	43	51	57	58	TC194284	17.0766	12.4749	11.3969	12.9792	22.1673	19.4455	17.3544	17.6501	26.556	12.7022	21.628	19.4647	21.5474	21.5461	25.1124	20.5432	TC194284	Chromosome chr8 scaffold_29, whole genome shotgun sequence
TC193109	0.54281	0.485911	0.654564	1.45681	1.40047	1.57414	3.96249	9.45236	0.0238436	0.049474	TC193109	60s ribosomal protein	TC193109	19	28	23	17	28	33	25	37	28	27	26	39	31	40	40	41	TC193109	11.1881	10.5848	10.0819	7.35486	13.793	15.2786	12.7606	15.5489	15.8206	11.0632	12.2245	16.8694	15.5341	16.8989	17.6227	14.5219	TC193109	Chromosome chr6 scaffold_3, whole genome shotgun sequence
TC160533	0.0605948	0.423733	1.01918	1.0429	1.34139	2.02677	6.04157	71.7813	1.77323e-15	2.03393e-14	TC160533	60s ribosomal protein L10	TC160533	69	127	101	93	107	103	91	89	111	128	137	135	196	227	222	222	TC160533	40.6305	48.0096	44.2727	40.2354	52.7088	47.6879	46.4485	37.4015	62.7174	52.4476	64.4139	58.394	98.2159	95.9013	97.8061	78.6309	TC160533	60S ribosomal protein L10
TC167909	0.0634955	0.422405	0.907651	1.04499	1.34016	1.87599	5.63673	47.0458	3.39851e-10	2.38102e-09	TC167909	60s ribosomal protein L10	TC167909	56	100	75	70	81	75	74	72	88	92	107	107	136	161	169	154	TC167909	32.9755	37.8028	32.8758	30.2847	39.9011	34.7242	37.7713	30.2574	49.7219	37.6967	50.3086	46.2826	68.1498	68.0181	74.456	54.5458	TC167909	60S ribosomal protein L10
TC175681	0.10104	0.366946	1.04807	1.07255	1.28962	2.06777	5.20366	45.7963	6.26611e-10	4.25633e-09	TC175681	60s ribosomal protein L10	TC175681	32	76	52	56	69	65	41	46	68	72	59	71	107	132	110	141	TC175681	18.8431	28.7301	22.7939	24.2278	33.9898	30.0943	20.9273	19.3311	38.4215	29.5018	27.7403	30.7109	53.6179	55.7664	48.4625	49.9413	TC175681	60S ribosomal protein L10
TC185564	0.0542239	0.331103	0.848945	1.0383	1.25797	1.80118	5.39299	33.2183	2.89665e-07	1.4597e-06	TC185564	60S ribosomal protein L10	TC185564	35	88	72	69	78	75	43	66	75	86	76	85	122	142	114	141	TC185564	20.6097	33.2665	31.5607	29.8521	38.4233	34.7242	21.9482	27.7359	42.3766	35.2382	35.7332	36.7666	61.1344	59.9911	50.2247	49.9413	TC185564	60S ribosomal protein L10
TC199017	0.101034	0.371182	0.97058	1.07254	1.29341	1.95963	4.35045	26.2759	8.34951e-06	3.43522e-05	TC199017	60s ribosomal protein L10	TC199017	15	40	28	36	39	38	20	25	35	42	30	43	59	71	61	64	TC199017	8.83272	15.1211	12.2736	15.575	19.2116	17.5936	10.2085	10.506	19.7758	17.2094	14.1052	18.5996	29.565	29.9956	26.8746	22.6684	TC199017	60S ribosomal protein L10
TC174208	0.123782	0.310406	0.835846	1.08959	1.24006	1.7849	5.10624	30.3596	1.1594e-06	5.36984e-06	TC174208	60s ribosomal protein L10a-2	TC174208	44	56	48	63	55	47	56	65	42	67	66	85	85	106	111	117	TC174208	25.9093	21.1696	21.0405	27.2563	27.0933	21.7605	28.5837	27.3157	23.7309	27.4531	31.0315	36.7666	42.5936	44.7821	48.903	41.4406	TC174208	60S ribosomal protein L10a-2
TC163735	0.106701	0.274487	0.809615	1.07676	1.20956	1.75274	4.57895	22.9659	4.105e-05	0.000152724	TC163735	60s ribosomal protein L10a-2	TC163735	26	37	38	46	37	30	42	44	28	43	47	58	60	77	69	80	TC163735	15.31	13.987	16.6571	19.9014	18.2264	13.8897	21.4378	18.4906	15.8206	17.6191	22.0982	25.0878	30.0661	32.5304	30.3992	28.3355	TC163735	60S ribosomal protein L10a-2
DR057012	0.128189	0.149449	0.758804	1.09292	1.10915	1.69209	4.30548	19.0802	0.000263155	0.00086308	DR057012	60s ribosomal protein L10a-2	DR057012	23	32	30	39	29	26	39	37	22	35	37	42	50	61	56	66	DR057012	13.5435	12.0969	13.1503	16.8729	14.2856	12.0377	19.9065	15.5489	12.4305	14.3411	17.3964	18.167	25.0551	25.7708	24.6718	23.3768	DR057012	60S ribosomal protein L10a-2
TC166534	0.0679166	0.485552	0.928839	1.0482	1.40012	1.90374	4.65634	29.6416	1.64158e-06	7.4617e-06	TC166534	60s ribosomal protein L11	TC166534	35	37	45	28	40	33	35	40	36	51	59	56	61	98	66	84	TC166534	20.6097	13.987	19.7255	12.1139	19.7042	15.2786	17.8648	16.8097	20.3408	20.8971	27.7403	24.2227	30.5672	41.4023	29.0775	29.7522	TC166534	60S ribosomal protein L11-2
TC176594	-0.330128	-0.0575093	0.656558	1.25713	1.04067	1.57632	3.70808	18.5462	0.000339293	0.00109444	TC176594	60s ribosomal protein L11	TC176594	24	21	22	22	22	12	14	21	17	20	21	27	31	47	39	40	TC176594	14.1323	7.93859	9.64356	9.51806	10.8373	5.55587	7.14592	8.82507	9.60537	8.19494	9.87366	11.6788	15.5341	19.8562	17.1822	14.1677	TC176594	60S ribosomal protein L11
DR177114	0.430483	0.633767	0.966714	1.34768	1.55161	1.95438	3.91032	17.5187	0.000552727	0.00171123	DR177114	60s ribosomal protein L11	DR177114	22	24	21	10	25	23	25	28	19	35	33	32	36	49	38	45	DR177114	12.9547	9.07268	9.20521	4.32639	12.3151	10.6488	12.7606	11.7668	10.7354	14.3411	15.5157	13.8415	18.0397	20.7012	16.7416	15.9387	DR177114	60S ribosomal protein L11-2
FE522237	-0.134514	0.113725	0.77089	1.09772	1.08202	1.70632	3.73058	17.234	0.000632591	0.00193388	FE522237	60s ribosomal protein L11	FE522237	18	21	24	21	22	13	21	18	16	22	26	26	23	49	39	50	FE522237	10.5993	7.93859	10.5202	9.08542	10.8373	6.01886	10.7189	7.56434	9.04035	9.01443	12.2245	11.2463	11.5253	20.7012	17.1822	17.7097	FE522237	60S ribosomal protein L11
BM493316	-0.000824602	0.261228	0.816025	1.00057	1.1985	1.76055	3.63794	15.2591	0.00160809	0.00451152	BM493316	60s ribosomal protein L11	BM493316	18	17	23	16	18	14	18	22	17	21	25	25	24	46	37	39	BM493316	10.5993	6.42648	10.0819	6.92223	8.86691	6.48185	9.18761	9.24531	9.60537	8.60469	11.7544	10.8137	12.0264	19.4337	16.301	13.8135	BM493316	60S ribosomal protein L11
DR098760	-0.261441	-0.130886	0.548111	1.19868	1.09497	1.46217	3.60323	11.9499	0.0075566	0.018127	DR098760	60s ribosomal protein L11	DR098760	18	17	27	23	19	15	15	20	15	17	19	26	24	46	34	35	DR098760	10.5993	6.42648	11.8353	9.9507	9.35951	6.94484	7.65634	8.40483	8.47532	6.9657	8.93331	11.2463	12.0264	19.4337	14.9793	12.3968	DR098760	60S ribosomal protein L11
TC194286	-0.461537	-0.235885	0.462834	1.37701	1.17763	1.37825	3.30898	10.3184	0.0160446	0.0349761	TC194286	60s ribosomal protein L11	TC194286	18	15	18	21	16	14	9	12	10	12	17	22	20	40	28	23	TC194286	10.5993	5.67042	7.89018	9.08542	7.88169	6.48185	4.59381	5.0429	5.65022	4.91696	7.99296	9.51606	10.022	16.8989	12.3359	8.14645	TC194286	60S ribosomal protein L11
TC197440	0.0581442	0.451335	0.744368	1.04113	1.3673	1.67524	3.8272	10.4124	0.0153668	0.0336776	TC197440	60S ribosomal protein l12	TC197440	14	34	18	19	27	12	14	32	27	30	25	31	33	27	37	61	TC197440	8.24387	12.853	7.89018	8.22014	13.3004	5.55587	7.14592	13.4477	15.2556	12.2924	11.7544	13.409	16.5363	11.4068	16.301	21.6058	TC197440	60S ribosomal protein l12
TC188333	0.181893	0.397306	0.54159	1.13437	1.31705	1.45558	5.0953	10.0043	0.0185294	0.0396448	TC188333	60s ribosomal protein L12	TC188333	53	59	45	60	75	53	46	66	61	67	78	77	82	73	98	99	TC188333	31.2089	22.3037	19.7255	25.9583	36.9454	24.5384	23.4795	27.7359	34.4663	27.4531	36.6736	33.3062	41.0903	30.8405	43.1757	35.0651	TC188333	Predicted protein
TC155105	-0.142493	0.253202	0.429617	1.10381	1.19185	1.34688	5.27979	13.1593	0.00430445	0.0109938	TC155105	60s ribosomal protein L13a	TC155105	64	78	75	57	51	48	64	79	56	97	77	96	92	106	107	105	TC155105	37.6863	29.4862	32.8758	24.6604	25.1229	22.2235	32.6671	33.1991	31.6412	39.7455	36.2034	41.5246	46.1013	44.7821	47.1408	37.1903	TC155105	60S ribosomal protein L13a
TC161783	-0.00857134	0.313216	0.495415	1.00596	1.24247	1.40973	5.46546	12.5234	0.00578917	0.0143616	TC161783	60s ribosomal protein L13a	TC161783	69	84	83	63	55	53	84	98	64	114	94	99	101	122	111	137	TC161783	40.6305	31.7544	36.3825	27.2563	27.0933	24.5384	42.8755	41.1837	36.1614	46.7112	44.1964	42.8223	50.6112	51.5417	48.903	48.5245	TC161783	60S ribosomal protein L13a
TC196742	0.250315	0.356956	0.752318	1.18947	1.28072	1.6845	4.1096	10.0347	0.0182735	0.0391499	TC196742	60s ribosomal protein L13a	TC196742	24	23	34	20	24	18	41	34	20	46	30	34	40	53	43	55	TC196742	14.1323	8.69465	14.9037	8.65278	11.8225	8.33381	20.9273	14.2882	11.3004	18.8484	14.1052	14.7066	20.0441	22.3911	18.9444	19.4806	TC196742	60S ribosomal protein L13a
TC168560	-0.0358003	0.203814	0.645251	1.02513	1.15174	1.56401	4.81866	16.2677	0.000999332	0.00292436	TC168560	60s ribosomal protein L15	TC168560	34	59	48	48	43	41	39	55	33	59	60	63	43	93	77	119	TC168560	20.0208	22.3037	21.0405	20.7667	21.1821	18.9826	19.9065	23.1133	18.6457	24.1751	28.2105	27.2505	21.5474	39.29	33.9237	42.149	TC168560	60S ribosomal protein L15-2
TC168605	-0.146046	0.192172	0.539396	1.10653	1.14248	1.45336	4.60583	15.9429	0.00116495	0.00335571	TC168605	60s ribosomal protein L15	TC168605	36	51	37	44	39	30	33	45	39	43	52	55	49	68	63	93	TC168605	21.1985	19.2794	16.2187	19.0361	19.2116	13.8897	16.844	18.9109	22.0358	17.6191	24.4491	23.7901	24.554	28.7281	27.7558	32.94	TC168605	60S ribosomal protein L15-2
TC190157	0.0269207	0.242027	0.662946	1.01884	1.18265	1.58331	4.76976	15.4911	0.00144163	0.00408783	TC190157	60s ribosomal protein L15	TC190157	31	55	46	47	42	41	39	54	33	59	56	61	42	93	70	113	TC190157	18.2543	20.7916	20.1638	20.334	20.6894	18.9826	19.9065	22.693	18.6457	24.1751	26.3298	26.3854	21.0463	39.29	30.8398	40.0239	TC190157	60S ribosomal protein L15-2
TC171789	0.15386	0.401072	0.702127	1.11254	1.32049	1.6269	4.574	12.4002	0.00613071	0.0151086	TC171789	60s ribosomal protein L15	TC171789	21	50	38	39	40	35	33	50	28	52	54	58	34	75	61	99	TC171789	12.3658	18.9014	16.6571	16.8729	19.7042	16.2046	16.844	21.0121	15.8206	21.3068	25.3894	25.0878	17.0375	31.6855	26.8746	35.0651	TC171789	60S ribosomal protein L15-2
BX682909	0.155965	0.392516	0.647075	1.11417	1.31268	1.56599	4.29546	10.181	0.0170883	0.036878	BX682909	60s ribosomal protein L15	BX682909	16	49	27	31	33	32	26	40	33	41	35	48	44	48	39	82	BX682909	9.42156	18.5234	11.8353	13.4118	16.256	14.8157	13.271	16.8097	18.6457	16.7996	16.4561	20.7623	22.0485	20.2787	17.1822	29.0439	BX682909	60S ribosomal protein L15-2
TC187214	-0.373506	0.348248	0.365885	1.2955	1.27301	1.28867	3.96216	10.8814	0.0123846	0.0279468	TC187214	60s ribosomal protein L17-2	TC187214	17	47	26	21	20	24	11	27	26	45	29	38	31	32	35	60	TC187214	10.0104	17.7673	11.3969	9.08542	9.85212	11.1117	5.61465	11.3465	14.6906	18.4386	13.6351	16.4368	15.5341	13.5191	15.4199	21.2516	TC187214	60S ribosomal protein L17-2
TC158019	-0.165815	0.387796	0.487109	1.1218	1.30839	1.40163	4.22166	11.2849	0.0102812	0.0236967	TC158019	60s Ribosomal Protein L17-2-Like	TC158019	21	50	31	24	23	36	16	33	27	53	36	46	40	43	46	66	TC158019	12.3658	18.9014	13.5886	10.3833	11.3299	16.6676	8.16677	13.868	15.2556	21.7166	16.9263	19.8972	20.0441	18.1663	20.2661	23.3768	TC158019	Chromosome chr17 scaffold_16, whole genome shotgun sequence
TC186005	0.157353	0.298371	0.741188	1.11524	1.22976	1.67155	5.94865	31.5547	6.49556e-07	3.12342e-06	TC186005	60s ribosomal protein L18-2-like	TC186005	77	107	111	96	109	91	106	116	118	109	119	125	151	191	168	218	TC186005	45.3413	40.449	48.6561	41.5334	53.694	42.132	54.1048	48.748	66.6725	44.6624	55.9507	54.0685	75.6663	80.6923	74.0154	77.2142	TC186005	Chromosome chr5 scaffold_64, whole genome shotgun sequence
TC197844	0.200429	0.286444	0.771666	1.14904	1.21963	1.70724	5.474	30.4731	1.09736e-06	5.10293e-06	TC197844	60s ribosomal protein L18-2-like	TC197844	54	81	72	70	78	71	70	89	80	77	86	88	113	136	113	164	TC197844	31.7978	30.6203	31.5607	30.2847	38.4233	32.8722	35.7296	37.4015	45.2017	31.5505	40.435	38.0642	56.6245	57.4563	49.7842	58.0877	TC197844	Chromosome chr5 scaffold_64, whole genome shotgun sequence
BQ654765	-0.00244119	-0.0905369	0.525988	1.00169	1.06477	1.43992	4.05068	12.0819	0.00710766	0.0171735	BQ654765	60s ribosomal protein L18-2-like	BQ654765	25	36	21	33	28	27	26	30	27	24	26	29	36	51	44	53	BQ654765	14.7212	13.609	9.20521	14.2771	13.793	12.5007	13.271	12.6072	15.2556	9.83393	12.2245	12.5439	18.0397	21.5461	19.385	18.7722	BQ654765	Chromosome chr5 scaffold_64, whole genome shotgun sequence
TC198768	0.334919	0.332364	0.826179	1.26131	1.25908	1.77298	4.30762	17.958	0.000448716	0.00141526	TC198768	60s ribosomal protein L18-3-like	TC198768	22	35	26	32	29	38	39	34	32	33	44	33	46	60	48	73	TC198768	12.9547	13.231	11.3969	13.8445	14.2856	17.5936	19.9065	14.2882	18.0807	13.5217	20.6877	14.2741	23.0507	25.3484	21.1473	25.8561	TC198768	Chromosome chr5 scaffold_64, whole genome shotgun sequence
BF169553	0.076879	-0.0220154	0.658831	1.05473	1.01538	1.5788	3.27825	9.67275	0.0215629	0.0453638	BF169553	60s ribosomal protein L18-3-like	BF169553	12	20	12	17	12	19	19	12	13	14	15	17	23	30	22	32	BF169553	7.06617	7.56056	5.26012	7.35486	5.91127	8.7968	9.69804	5.0429	7.34528	5.73646	7.05261	7.35332	11.5253	12.6742	9.6925	11.3342	BF169553	Chromosome chr5 scaffold_64, whole genome shotgun sequence
TC192703	0.139724	0.438795	0.518722	1.10169	1.35547	1.43269	5.67171	15.445	0.00147326	0.00416638	TC192703	60s ribosomal protein L21	TC192703	69	100	79	83	94	77	91	90	79	142	92	133	112	135	131	148	TC192703	40.6305	37.8028	34.6291	35.909	46.3049	35.6502	46.4485	37.8217	44.6367	58.1841	43.256	57.5289	56.1234	57.0338	57.7144	52.4206	TC192703	60S ribosomal protein L21
BE187019	0.232608	0.383447	0.668875	1.17496	1.30445	1.58983	4.54135	11.8942	0.00775444	0.0185526	BE187019	60s ribosomal protein L21	BE187019	31	52	25	35	40	33	42	47	27	60	42	56	48	69	63	72	BE187019	18.2543	19.6575	10.9586	15.1424	19.7042	15.2786	21.4378	19.7513	15.2556	24.5848	19.7473	24.2227	24.0529	29.1506	27.7558	25.5019	BE187019	60S ribosomal protein L21
BE458143	0.238557	0.632973	0.552522	1.17981	1.55076	1.46665	4.46532	11.5766	0.0089836	0.0210601	BE458143	60s ribosomal protein L21	BE458143	26	45	23	38	43	26	37	44	38	62	45	57	50	49	60	54	BE458143	15.31	17.0113	10.0819	16.4403	21.1821	12.0377	18.8856	18.4906	21.4708	25.4043	21.1578	24.6552	25.0551	20.7012	26.4341	19.1264	BE458143	60S ribosomal protein L21
TC156925	0.191488	0.462586	0.813698	1.14194	1.37801	1.75771	4.75893	21.5255	8.18748e-05	0.000289523	TC156925	60s ribosomal protein L22-2	TC156925	27	39	46	48	43	62	31	41	38	59	61	60	65	74	77	97	TC156925	15.8989	14.7431	20.1638	20.7667	21.1821	28.7053	15.8231	17.2299	21.4708	24.1751	28.6806	25.9529	32.5716	31.263	33.9237	34.3568	TC156925	Predicted protein
TC162945	-0.0397257	0.302228	0.663543	1.02792	1.23305	1.58397	4.13832	14.4692	0.0023313	0.00633899	TC162945	60s ribosomal protein L22-2	TC162945	15	32	35	31	23	38	18	27	24	40	38	35	43	45	49	61	TC162945	8.83272	12.0969	15.342	13.4118	11.3299	17.5936	9.18761	11.3465	13.5605	16.3899	17.8666	15.1392	21.5474	19.0113	21.5878	21.6058	TC162945	Predicted protein
GT253784	0.01483	0.319032	0.684612	1.01033	1.24749	1.60727	4.17075	13.3483	0.00394085	0.0101508	GT253784	60s ribosomal protein L22-2	GT253784	15	32	37	30	25	42	18	26	24	43	36	37	42	47	49	65	GT253784	8.83272	12.0969	16.2187	12.9792	12.3151	19.4455	9.18761	10.9263	13.5605	17.6191	16.9263	16.0043	21.0463	19.8562	21.5878	23.0226	GT253784	Predicted protein
TC165225	0.212287	0.108195	0.675097	1.15852	1.07788	1.5967	3.77883	9.50925	0.0232332	0.0484288	TC165225	60s ribosomal protein L23A	TC165225	23	17	24	20	27	26	22	20	19	22	28	21	35	30	36	50	TC165225	13.5435	6.42648	10.5202	8.65278	13.3004	12.0377	11.2293	8.40483	10.7354	9.01443	13.1649	9.08351	17.5386	12.6742	15.8604	17.7097	TC165225	60S ribosomal protein L23A
TC160459	-0.141017	0.0871764	0.590304	1.10268	1.06229	1.50556	4.94668	20.7388	0.00011928	0.000410044	TC160459	60s ribosomal protein L24	TC160459	46	64	55	50	45	45	57	41	48	59	61	57	80	82	104	92	TC160459	27.087	24.1938	24.1089	21.632	22.1673	20.8345	29.0941	17.2299	27.121	24.1751	28.6806	24.6552	40.0881	34.6428	45.8191	32.5858	TC160459	60S ribosomal protein L24
TC173107	-0.149837	0.0423864	0.508097	1.10944	1.02982	1.42217	4.71291	17.4702	0.000565567	0.001748	TC173107	60s ribosomal protein L24	TC173107	40	55	46	46	42	39	40	42	39	57	48	46	71	72	77	74	TC173107	23.5539	20.7916	20.1638	19.9014	20.6894	18.0566	20.4169	17.6501	22.0358	23.3556	22.5684	19.8972	35.5782	30.418	33.9237	26.2103	TC173107	Chromosome chr16 scaffold_189, whole genome shotgun sequence
TC157781	-0.157592	0.0572913	0.516963	1.11542	1.04051	1.43094	4.9526	17.1377	0.000662124	0.00201507	TC157781	60s ribosomal protein L24	TC157781	46	62	57	56	52	47	54	38	54	59	60	53	78	93	91	88	TC157781	27.087	23.4378	24.9856	24.2278	25.6155	21.7605	27.5628	15.9692	30.5112	24.1751	28.2105	22.9251	39.0859	39.29	40.0917	31.169	TC157781	Chromosome chr16 scaffold_189, whole genome shotgun sequence
TC160650	-0.151077	0.0638148	0.514516	1.1104	1.04523	1.42851	4.94818	16.7926	0.000779663	0.00233147	TC160650	60s ribosomal protein L24	TC160650	46	62	56	56	52	47	54	38	54	59	60	53	76	93	91	88	TC160650	27.087	23.4378	24.5472	24.2278	25.6155	21.7605	27.5628	15.9692	30.5112	24.1751	28.2105	22.9251	38.0837	39.29	40.0917	31.169	TC160650	Chromosome chr16 scaffold_189, whole genome shotgun sequence
TC190707	0.00797643	0.128622	0.5906	1.00554	1.09325	1.50587	4.8561	16.0943	0.00108462	0.00315001	TC190707	60s ribosomal protein L24	TC190707	43	50	50	52	48	45	52	45	51	53	57	49	72	80	91	83	TC190707	25.3205	18.9014	21.9172	22.4972	23.6451	20.8345	26.542	18.9109	28.8161	21.7166	26.7999	21.1949	36.0793	33.7978	40.0917	29.3981	TC190707	Chromosome chr16 scaffold_189, whole genome shotgun sequence
TC162799	-0.110277	0.0394889	0.462434	1.07944	1.02775	1.37786	4.57273	11.4464	0.00954161	0.0221933	TC162799	60s ribosomal protein L24	TC162799	34	48	49	39	33	42	44	33	37	40	45	50	52	63	73	72	TC162799	20.0208	18.1454	21.4788	16.8729	16.256	19.4455	22.4586	13.868	20.9058	16.3899	21.1578	21.6274	26.0573	26.6158	32.1615	25.5019	TC162799	60S ribosomal protein L24
TC163014	-0.242535	-0.000918256	0.584764	1.18307	1.00064	1.49979	4.46272	12.9803	0.00467943	0.0118586	TC163014	60s ribosomal protein L26-1	TC163014	32	30	36	57	44	24	23	37	32	27	37	58	45	65	74	78	TC163014	18.8431	11.3408	15.7804	24.6604	21.6747	11.1117	11.7397	15.5489	18.0807	11.0632	17.3964	25.0878	22.5496	27.4607	32.602	27.6271	TC163014	Predicted protein
TC174552	-0.356522	-0.0745063	0.459515	1.28034	1.053	1.37508	4.40369	12.3943	0.00614745	0.015147	TC174552	60s ribosomal protein L26-1	TC174552	30	33	35	60	39	25	22	34	26	29	41	53	40	63	67	74	TC174552	17.6654	12.4749	15.342	25.9583	19.2116	11.5747	11.2293	14.2882	14.6906	11.8827	19.2771	22.9251	20.0441	26.6158	29.5181	26.2103	TC174552	Predicted protein
TC196969	0.344015	0.54287	0.756909	1.26928	1.45687	1.68987	4.8848	18.4457	0.000355898	0.00114306	TC196969	60s ribosomal protein L27	TC196969	38	48	46	38	46	60	44	60	47	68	73	57	64	67	96	93	TC196969	22.3762	18.1454	20.1638	16.4403	22.6599	27.7794	22.4586	25.2145	26.556	27.8628	34.3227	24.6552	32.0705	28.3057	42.2945	32.94	TC196969	60S ribosomal protein L27
TC185418	0.36161	0.568084	0.679965	1.28486	1.48255	1.6021	4.75215	15.7361	0.00128435	0.00367879	TC185418	60s ribosomal protein L27	TC185418	36	45	41	34	44	56	39	56	42	65	67	55	58	64	78	78	TC185418	21.1985	17.0113	17.9721	14.7097	21.6747	25.9274	19.9065	23.5335	23.7309	26.6336	31.5017	23.7901	29.0639	27.0383	34.3643	27.6271	TC185418	60S ribosomal protein L27
TC159713	0.249798	0.431018	0.657847	1.18904	1.34818	1.57773	4.71347	12.7144	0.00529667	0.0132589	TC159713	60s ribosomal protein L27	TC159713	35	43	45	36	43	51	38	52	42	59	63	48	55	60	89	75	TC159713	20.6097	16.2552	19.7255	15.575	21.1821	23.6125	19.3961	21.8525	23.7309	24.1751	29.621	20.7623	27.5606	25.3484	39.2105	26.5645	TC159713	60S ribosomal protein L27
TC193882	-0.201416	0.255835	0.857851	1.14983	1.19403	1.81234	2.97377	11.9721	0.00747931	0.0179687	TC193882	60S ribosomal protein L27-1	TC193882	12	12	11	10	9	8	11	10	4	17	17	16	19	23	28	21	TC193882	7.06617	4.53634	4.82178	4.32639	4.43345	3.70391	5.61465	4.20241	2.26009	6.9657	7.99296	6.92077	9.52093	9.71687	12.3359	7.43806	TC193882	60S ribosomal protein L27-1
TC161217	0.0503455	0.117836	0.647781	1.03551	1.08511	1.56676	5.24576	13.4348	0.00378467	0.00979619	TC161217	60s ribosomal protein L28	TC161217	63	53	64	70	75	44	51	86	69	52	75	73	115	91	114	119	TC161217	37.0974	20.0355	28.054	30.2847	36.9454	20.3715	26.0316	36.1408	38.9865	21.3068	35.2631	31.576	57.6267	38.445	50.2247	42.149	TC161217	60S ribosomal protein l28
TC158103	0.106534	0.168207	0.607685	1.07664	1.12366	1.52381	4.89178	12.5934	0.00560377	0.0139507	TC158103	60s ribosomal protein L28	TC158103	48	48	50	48	55	37	51	61	56	48	60	51	85	75	76	94	TC158103	28.2647	18.1454	21.9172	20.7667	27.0933	17.1306	26.0316	25.6347	31.6412	19.6679	28.2105	22.06	42.5936	31.6855	33.4832	33.2942	TC158103	60S ribosomal protein l28
TC157957	-0.065386	0.740528	0.82952	1.04636	1.67079	1.77709	4.32727	25.9191	9.91687e-06	4.02791e-05	TC157957	60s ribosomal protein L32	TC157957	20	29	38	27	32	31	23	19	37	53	54	44	43	58	71	52	TC157957	11.777	10.9628	16.6571	11.6813	15.7634	14.3527	11.7397	7.98459	20.9058	21.7166	25.3894	19.0321	21.5474	24.5034	31.2803	18.4181	TC157957	Ly200 protein
TC164957	-0.0051117	0.640685	0.781451	1.00355	1.55907	1.71886	4.14402	16.3517	0.000960398	0.00282017	TC164957	60s ribosomal protein L32	TC164957	24	22	33	22	30	29	21	18	34	53	40	30	42	56	56	39	TC164957	14.1323	8.31662	14.4653	9.51806	14.7782	13.4267	10.7189	7.56434	19.2107	21.7166	18.807	12.9764	21.0463	23.6585	24.6718	13.8135	TC164957	Ly200 protein
TC189985	0.0391244	0.683868	0.722318	1.02749	1.60644	1.64983	3.59484	10.7657	0.0130628	0.0293002	TC189985	60s ribosomal protein L32-1	TC189985	18	16	18	15	22	21	14	10	19	39	30	20	29	29	39	26	TC189985	10.5993	6.04845	7.89018	6.48959	10.8373	9.72277	7.14592	4.20241	10.7354	15.9801	14.1052	8.65096	14.5319	12.2517	17.1822	9.20903	TC189985	Ly200 protein
TC189364	0.107326	0.155682	0.507225	1.07723	1.11395	1.42131	5.5577	10.9147	0.0121962	0.0275901	TC189364	60s ribosomal protein L34	TC189364	72	85	79	85	84	73	72	109	92	108	87	65	124	128	112	144	TC189364	42.397	32.1324	34.6291	36.7743	41.3789	33.7982	36.7505	45.8063	51.982	44.2527	40.9052	28.1156	62.1366	54.0765	49.3436	51.0038	TC189364	60S ribosomal protein L34
TC171103	0.051896	0.11776	0.477708	1.03663	1.08505	1.39253	5.55838	9.64668	0.0218211	0.0458159	TC171103	60s ribosomal protein L34	TC171103	78	78	88	82	88	70	70	104	95	98	91	65	129	124	116	138	TC171103	45.9301	29.4862	38.5742	35.4764	43.3493	32.4092	35.7296	43.7051	53.6771	40.1552	42.7859	28.1156	64.6421	52.3866	51.1059	48.8787	TC171103	60S ribosomal protein L34
TC186432	0.256854	0.359606	0.758424	1.19487	1.28308	1.69164	3.947	10.1296	0.0174959	0.0377002	TC186432	60s ribosomal protein L35	TC186432	15	34	15	27	31	28	23	22	30	18	33	32	40	39	43	47	TC186432	8.83272	12.853	6.57515	11.6813	15.2708	12.9637	11.7397	9.24531	16.9506	7.37545	15.5157	13.8415	20.0441	16.4764	18.9444	16.6471	TC186432	60S ribosomal protein L35
TC171334	0.0880848	0.675894	0.72136	1.06296	1.59759	1.64874	5.05254	24.3046	2.15766e-05	8.37816e-05	TC171334	60S ribosomal protein L35-4	TC171334	35	62	51	49	52	51	52	46	81	69	92	63	72	79	90	120	TC171334	20.6097	23.4378	22.3555	21.1993	25.6155	23.6125	26.542	19.3311	45.7668	28.2725	43.256	27.2505	36.0793	33.3753	39.6511	42.5032	TC171334	60S ribosomal protein L35-4
TC167214	0.0548519	0.589705	0.674084	1.03875	1.50494	1.59558	5.08724	20.4713	0.00013554	0.000462314	TC167214	60S ribosomal protein L35-4	TC167214	41	65	54	48	56	51	52	49	80	68	95	61	76	80	89	125	TC167214	24.1428	24.5718	23.6705	20.7667	27.5859	23.6125	26.542	20.5918	45.2017	27.8628	44.6665	26.3854	38.0837	33.7978	39.2105	44.2742	TC167214	60S ribosomal protein L35-4
TC170492	0.207202	0.608812	0.776413	1.15445	1.525	1.71287	4.76673	19.008	0.000272356	0.000891416	TC170492	60S ribosomal protein L35-4	TC170492	34	49	36	38	46	44	44	41	65	43	68	57	67	68	65	100	TC170492	20.0208	18.5234	15.7804	16.4403	22.6599	20.3715	22.4586	17.2299	36.7264	17.6191	31.9718	24.6552	33.5738	28.7281	28.6369	35.4193	TC170492	60S ribosomal protein L35-4
TC154995	0.0258658	0.596834	0.60127	1.01809	1.51239	1.51705	5.0229	17.552	0.000544062	0.00168976	TC154995	60S ribosomal protein L35-4	TC154995	37	66	53	47	51	54	52	41	79	65	91	62	76	67	87	111	TC154995	21.7874	24.9499	23.2322	20.334	25.1229	25.0014	26.542	17.2299	44.6367	26.6336	42.7859	26.818	38.0837	28.3057	38.3294	39.3155	TC154995	60S ribosomal protein L35-4
TC173273	0.126999	0.5685	0.701415	1.09202	1.48298	1.6261	4.94488	16.9696	0.000716982	0.00216337	TC173273	60S ribosomal protein L35-4	TC173273	44	53	42	45	54	48	47	46	78	50	76	62	67	79	74	117	TC173273	25.9093	20.0355	18.4104	19.4688	26.6007	22.2235	23.9899	19.3311	44.0717	20.4874	35.7332	26.818	33.5738	33.3753	32.602	41.4406	TC173273	60S ribosomal protein L35-4
AW064999	-0.58868	-0.813684	-0.0752217	1.50387	1.75769	1.05352	3.21038	10.8824	0.0123793	0.0279443	AW064999	60s ribosomal protein L37a	AW064999	18	22	22	22	18	7	12	17	10	15	12	10	17	23	19	30	AW064999	10.5993	8.31662	9.64356	9.51806	8.86691	3.24092	6.12508	7.1441	5.65022	6.14621	5.64209	4.32548	8.51873	9.71687	8.37079	10.6258	AW064999	60S ribosomal protein L37a
TC186606	-0.536569	-0.73062	-0.0857911	1.45052	1.65935	1.06127	3.6987	10.6446	0.0138112	0.0307457	TC186606	60s ribosomal protein L37a	TC186606	22	30	40	28	28	11	16	25	18	20	15	18	25	32	29	40	TC186606	12.9547	11.3408	17.5337	12.1139	13.793	5.09288	8.16677	10.506	10.1704	8.19494	7.05261	7.78587	12.5275	13.5191	12.7765	14.1677	TC186606	60S ribosomal protein L37a
TC196884	-0.369547	-0.770051	-0.0212627	1.29195	1.70533	1.01485	3.3145	9.54027	0.0229068	0.0478034	TC196884	60s ribosomal protein L37a	TC196884	15	24	26	22	18	10	15	22	12	17	9	12	19	28	21	27	TC196884	8.83272	9.07268	11.3969	9.51806	8.86691	4.62989	7.65634	9.24531	6.78026	6.9657	4.23157	5.19058	9.52093	11.8292	9.25193	9.56322	TC196884	60S ribosomal protein L37a
TC172434	0.0821363	0.631047	0.494694	1.05858	1.54869	1.40902	4.29556	12.4998	0.00585331	0.0145066	TC172434	60s Ribosomal Protein L38	TC172434	26	33	29	32	35	28	29	31	35	40	46	63	48	36	45	59	TC172434	15.31	12.4749	12.712	13.8445	17.2412	12.9637	14.8023	13.0275	19.7758	16.3899	21.628	27.2505	24.0529	15.209	19.8256	20.8974	TC172434	Predicted protein
TC182827	-0.00609972	-0.17973	0.480117	1.00424	1.13267	1.39486	4.58695	13.4981	0.00367432	0.00954363	TC182827	60s ribosomal protein L39	TC182827	36	50	47	41	49	50	27	42	39	42	30	40	70	64	56	79	TC182827	21.1985	18.9014	20.6021	17.7382	24.1377	23.1495	13.7814	17.6501	22.0358	17.2094	14.1052	17.3019	35.0771	27.0383	24.6718	27.9813	TC182827	60S ribosomal protein L39
TC183926	-0.00613134	-0.181745	0.478079	1.00426	1.13425	1.39289	4.57799	13.3244	0.00398512	0.0102545	TC183926	60s ribosomal protein L39	TC183926	36	50	47	40	49	50	27	41	38	42	30	40	70	63	56	78	TC183926	21.1985	18.9014	20.6021	17.3056	24.1377	23.1495	13.7814	17.2299	21.4708	17.2094	14.1052	17.3019	35.0771	26.6158	24.6718	27.6271	TC183926	60S ribosomal protein L39
TC177180	0.00750022	0.0142667	0.540864	1.00521	1.00994	1.45484	4.98594	12.7703	0.00516073	0.0129466	TC177180	60s ribosomal protein L39	TC177180	48	63	64	46	61	63	37	55	59	53	49	58	98	86	72	100	TC177180	28.2647	23.8158	28.054	19.9014	30.049	29.1683	18.8856	23.1133	33.3363	21.7166	23.0385	25.0878	49.1079	36.3327	31.7209	35.4193	TC177180	60S ribosomal protein L39
TC169667	0.102027	0.28189	0.495231	1.07328	1.21579	1.40955	6.48362	14.9405	0.00186821	0.00518975	TC169667	60s Ribosomal Protein L4-Like	TC169667	139	171	132	163	183	149	134	166	181	177	189	176	187	257	228	284	TC169667	81.8498	64.6428	57.8613	70.5202	90.1469	68.9854	68.3967	69.7601	102.269	72.5252	88.8629	76.1285	93.706	108.576	100.449	100.591	TC169667	Chromosome chr8 scaffold_29, whole genome shotgun sequence
TC164819	-0.00322684	0.182602	0.460447	1.00224	1.13493	1.37597	6.39813	14.8259	0.00197164	0.00545205	TC164819	60s Ribosomal Protein L4-Like	TC164819	142	173	128	150	167	125	138	145	164	168	170	161	181	251	215	268	TC164819	83.6164	65.3989	56.108	64.8959	82.2652	57.8737	70.4384	60.935	92.6635	68.8375	79.9296	69.6402	90.6994	106.041	94.7221	94.9238	TC164819	Chromosome chr8 scaffold_29, whole genome shotgun sequence
TC186034	0.0738508	0.171833	0.879973	1.05252	1.12649	1.84034	3.89688	19.4488	0.000220777	0.000731835	TC186034	60s ribosomal protein L44	TC186034	16	31	18	25	25	18	24	24	13	21	27	39	35	46	44	59	TC186034	9.42156	11.7189	7.89018	10.816	12.3151	8.33381	12.2502	10.0858	7.34528	8.60469	12.6947	16.8694	17.5386	19.4337	19.385	20.8974	TC186034	60S ribosomal protein L44
CR392985	-0.0446427	0.00713719	0.759346	1.03143	1.00496	1.69272	3.38823	11.2293	0.0105487	0.0242429	CR392985	60s ribosomal protein L44	CR392985	11	23	13	19	23	8	17	13	11	11	17	26	24	28	31	41	CR392985	6.47733	8.69465	5.69847	8.22014	11.3299	3.70391	8.67719	5.46314	6.21524	4.50722	7.99296	11.2463	12.0264	11.8292	13.6576	14.5219	CR392985	60S ribosomal protein L44
TC164837	-0.0281439	-0.198376	0.451557	1.0197	1.14741	1.36752	4.07074	9.99994	0.0185667	0.0396978	TC164837	60s ribosomal protein L44	TC164837	17	33	36	36	31	28	28	28	13	28	25	39	39	47	49	49	TC164837	10.0104	12.4749	15.7804	15.575	15.2708	12.9637	14.2918	11.7668	7.34528	11.4729	11.7544	16.8694	19.543	19.8562	21.5878	17.3555	TC164837	60S ribosomal protein L44
TC191812	-0.0841436	-0.120864	0.639197	1.06006	1.08739	1.55746	3.23873	9.71834	0.0211185	0.0445353	TC191812	60s ribosomal protein L44	TC191812	11	21	13	17	20	7	16	13	9	11	15	21	23	24	27	33	TC191812	6.47733	7.93859	5.69847	7.35486	9.85212	3.24092	8.16677	5.46314	5.08519	4.50722	7.05261	9.08351	11.5253	10.1393	11.8953	11.6884	TC191812	60S ribosomal protein L44
TC167108	0.0076277	0.253435	0.485653	1.0053	1.19204	1.40022	6.30746	17.9034	0.000460494	0.00144898	TC167108	60s ribosomal protein l5a	TC167108	91	177	130	159	120	143	105	172	125	166	180	178	180	205	191	287	TC167108	53.5851	66.911	56.9847	68.7896	59.1127	66.2075	53.5944	72.2815	70.6277	68.018	84.6314	76.9936	90.1983	86.6069	84.1485	101.654	TC167108	Chromosome undetermined scaffold_763, whole genome shotgun sequence
TC191384	-0.00773238	0.370189	0.440464	1.00537	1.29252	1.35704	5.1655	11.6356	0.00874143	0.0205541	TC191384	60s ribosomal protein L5b	TC191384	44	70	64	66	52	43	58	82	64	80	82	84	87	81	83	116	TC191384	25.9093	26.462	28.054	28.5542	25.6155	19.9085	29.6045	34.4598	36.1614	32.7798	38.5543	36.334	43.5958	34.2203	36.5671	41.0864	TC191384	Chromosome undetermined scaffold_763, whole genome shotgun sequence
TC196520	-0.285816	0.0366874	0.426269	1.2191	1.02576	1.34375	4.14513	12.8026	0.00508355	0.0127873	TC196520	60S ribosomal protein L6	TC196520	24	38	34	33	27	20	28	27	28	28	35	39	41	50	48	53	TC196520	14.1323	14.3651	14.9037	14.2771	13.3004	9.25978	14.2918	11.3465	15.8206	11.4729	16.4561	16.8694	20.5452	21.1236	21.1473	18.7722	TC196520	60S ribosomal protein L6
TC167733	-0.19649	0.284777	0.524917	1.14591	1.21822	1.43885	4.98279	17.4449	0.00057241	0.00176615	TC167733	60s ribosomal protein L6-like	TC167733	61	53	51	50	48	40	46	50	61	58	63	79	66	97	81	106	TC167733	35.9197	20.0355	22.3555	21.632	23.6451	18.5196	23.4795	21.0121	34.4663	23.7653	29.621	34.1713	33.0727	40.9799	35.686	37.5445	TC167733	60S ribosomal protein L6-like protein
TC155810	-0.124123	-0.308275	0.295177	1.08985	1.23823	1.22704	5.23839	12.196	0.0067409	0.0163993	TC155810	60s ribosomal protein L7a	TC155810	64	82	72	82	53	61	60	95	48	81	64	47	92	114	79	126	TC155810	37.6863	30.9983	31.5607	35.4764	26.1081	28.2423	30.6254	39.9229	27.121	33.1895	30.0911	20.3298	46.1013	48.1619	34.8049	44.6284	TC155810	60S ribosomal protein L7a
TC166868	0.148715	0.5337	0.488562	1.10858	1.44764	1.40305	5.19106	10.3452	0.0158483	0.03459	TC166868	60S ribosomal protein L8	TC166868	45	57	61	68	45	66	58	81	78	73	95	82	99	71	102	84	TC166868	26.4981	21.5476	26.739	29.4195	22.1673	30.5573	29.6045	34.0395	44.0717	29.9115	44.6665	35.4689	49.609	29.9956	44.9379	29.7522	TC166868	60S ribosomal protein L8
TC195725	-0.0254261	-0.431471	-0.800236	1.01778	1.34861	1.74139	4.06187	10.3574	0.0157598	0.0344375	TC195725	70 kDa heat shock protein	TC195725	32	55	36	33	34	27	37	50	19	27	28	40	6	35	37	21	TC195725	18.8431	20.7916	15.7804	14.2771	16.7486	12.5007	18.8856	21.0121	10.7354	11.0632	13.1649	17.3019	3.00661	14.7865	16.301	7.43806	TC195725	70 kDa heat shock protein
TC160879	-0.307882	-1.00554	-1.0367	1.23789	2.0077	2.05154	4.25879	29.3805	1.86283e-06	8.4168e-06	TC160879	AAA ATPase, central region:Peptidase M41, FtsH extracellular precursor	TC160879	35	60	55	63	31	38	34	64	24	28	14	38	24	29	22	40	TC160879	20.6097	22.6817	24.1089	27.2563	15.2708	17.5936	17.3544	26.8954	13.5605	11.4729	6.58244	16.4368	12.0264	12.2517	9.6925	14.1677	TC160879	AAA ATPase, central region:Peptidase M41, FtsH extracellular precursor
TC183397	0.0753808	-0.502261	0.573599	1.05364	1.41643	1.48823	4.4641	22.281	5.70124e-05	0.000208031	TC183397	Abc transporter c family member 2-like	TC183397	24	49	45	44	29	26	42	68	24	37	19	32	51	64	66	86	TC183397	14.1323	18.5234	19.7255	19.0361	14.2856	12.0377	21.4378	28.5764	13.5605	15.1606	8.93331	13.8415	25.5562	27.0383	29.0775	30.4606	TC183397	Os04g0620000 protein
CN852239	1.18192	3.02382	3.23775	2.26879	8.13319	9.43325	2.67972	57.7541	1.77389e-12	1.54731e-11	CN852239	Abc transporter c family member 4-like	CN852239	0	2	2	4	6	6	3	3	6	17	23	22	18	25	25	19	CN852239	0	0.756056	0.876687	1.73056	2.95564	2.77794	1.53127	1.26072	3.39013	6.9657	10.814	9.51606	9.01983	10.5618	11.0142	6.72967	CN852239	Chromosome chr7 scaffold_42, whole genome shotgun sequence
TC183616	0.245334	-0.198118	0.515594	1.18537	1.1472	1.42958	3.93091	10.1716	0.0171627	0.0370261	TC183616	Abc transporter e family member 2	TC183616	18	29	34	22	31	25	28	34	20	21	25	22	27	32	53	52	TC183616	10.5993	10.9628	14.9037	9.51806	15.2708	11.5747	14.2918	14.2882	11.3004	8.60469	11.7544	9.51606	13.5297	13.5191	23.3501	18.4181	TC183616	Chromosome chr2 scaffold_113, whole genome shotgun sequence
TC173569	0.0262455	-0.237664	-0.548785	1.01836	1.17908	1.46285	5.78603	16.6282	0.000842728	0.00250414	TC173569	Abc transporter f family member 1-like	TC173569	110	115	127	137	133	109	117	127	92	111	104	105	81	83	113	96	TC173569	64.7733	43.4732	55.6696	59.2716	65.5166	50.4658	59.7195	53.3707	51.982	45.4819	48.8981	45.4176	40.5892	35.0652	49.7842	34.0026	TC173569	ABC transporter homolog
TC161549	-0.345889	0.158459	0.777465	1.27093	1.11609	1.71412	3.21606	14.7293	0.00206325	0.00567941	TC161549	Abc transporter family protein	TC161549	4	22	16	17	14	6	11	13	11	20	19	14	30	22	28	30	TC161549	2.35539	8.31662	7.0135	7.35486	6.89648	2.77794	5.61465	5.46314	6.21524	8.19494	8.93331	6.05567	15.033	9.2944	12.3359	10.6258	TC161549	Chromosome chr14 scaffold_27, whole genome shotgun sequence
TC179822	0.0560779	0.711599	1.68455	1.03964	1.63762	3.2144	2.62327	26.3548	8.03767e-06	3.31228e-05	TC179822	Abc transporter i family member 17	TC179822	4	9	6	5	7	10	3	4	5	10	12	12	16	20	28	22	TC179822	2.35539	3.40225	2.63006	2.1632	3.44824	4.62989	1.53127	1.68097	2.82511	4.09747	5.64209	5.19058	8.01762	8.44946	12.3359	7.79225	TC179822	Os06g0695800 protein
TC178323	1.62698	3.61289	1.70752	3.08867	12.2345	3.26598	4.54425	156.902	8.54483e-34	3.60785e-32	TC178323	Abc transporter pleiotropic drug resistance protein	TC178323	1	23	6	8	21	36	34	19	64	148	142	100	19	47	33	36	TC178323	0.588848	8.69465	2.63006	3.46111	10.3447	16.6676	17.3544	7.98459	36.1614	60.6426	66.7647	43.2548	9.52093	19.8562	14.5387	12.751	TC178323	Chromosome chr9 scaffold_7, whole genome shotgun sequence
TC167723	0.395082	2.20983	2.17737	1.31502	4.62621	4.52327	3.15029	76.4233	1.79477e-16	2.2517e-15	TC167723	Abc transporter-like partial	TC167723	3	9	3	7	7	8	6	7	15	29	29	29	19	29	31	33	TC167723	1.76654	3.40225	1.31503	3.02847	3.44824	3.70391	3.06254	2.94169	8.47532	11.8827	13.6351	12.5439	9.52093	12.2517	13.6576	11.6884	TC167723	Chromosome chr4 scaffold_6, whole genome shotgun sequence
TC173120	0.205549	2.3506	2.06855	1.15313	5.10035	4.19465	2.89087	55.0499	6.7e-12	5.55087e-11	TC173120	Abc transporter-like partial	TC173120	2	8	1	7	3	6	4	7	12	21	31	28	14	24	21	26	TC173120	1.1777	3.02423	0.438344	3.02847	1.47782	2.77794	2.04169	2.94169	6.78026	8.60469	14.5754	12.1113	7.01542	10.1393	9.25193	9.20903	TC173120	Os06g0554800 protein
TC185212	-0.0683887	-0.0870446	-0.573017	1.04854	1.06219	1.48763	5.6746	17.4629	0.000567546	0.00175327	TC185212	Abc transporter-like protein	TC185212	88	117	123	126	87	106	110	117	98	115	98	110	76	85	89	88	TC185212	51.8186	44.2293	53.9163	54.5125	42.8567	49.0769	56.1465	49.1682	55.3721	47.1209	46.0771	47.5803	38.0837	35.9102	39.2105	31.169	TC185212	Chromosome chr7 scaffold_20, whole genome shotgun sequence
TC189439	-0.436087	-0.855713	-0.0394099	1.35293	1.80965	1.02769	4.23818	14.3125	0.00250922	0.00678071	TC189439	ABC transporter-like protein	TC189439	24	46	46	63	24	32	24	48	20	39	17	21	49	56	40	45	TC189439	14.1323	17.3893	20.1638	27.2563	11.8225	14.8157	12.2502	20.1716	11.3004	15.9801	7.99296	9.08351	24.554	23.6585	17.6227	15.9387	TC189439	ABC transporter-like protein
TC196554	-0.281523	-1.28882	-0.214871	1.21548	2.44328	1.1606	4.11082	20.6911	0.000122029	0.000418588	TC196554	ABC-type Fe3+ transport system	TC196554	27	78	43	27	29	36	33	38	12	29	18	10	34	60	27	42	TC196554	15.8989	29.4862	18.8488	11.6813	14.2856	16.6676	16.844	15.9692	6.78026	11.8827	8.46314	4.32548	17.0375	25.3484	11.8953	14.8761	TC196554	ABC-type Fe3+ transport system
TC164629	2.67096	4.55318	4.69224	6.36853	23.477	25.8527	3.1415	109.789	1.21851e-23	2.55125e-22	TC164629	ABC-type thiamine transport protein, ATP-binding	TC164629	0	2	0	2	4	12	7	4	17	27	35	24	15	41	33	40	TC164629	0	0.756056	0	0.865278	1.97042	5.55587	3.57296	1.68097	9.60537	11.0632	16.4561	10.3812	7.51652	17.3214	14.5387	14.1677	TC164629	ABC-type thiamine transport protein, ATP-binding
TC160105	0.291594	-0.364954	0.658049	1.22399	1.28784	1.57795	3.28704	13.4108	0.00382734	0.00989859	TC160105	Abc1 Protein-Like	TC160105	10	18	21	13	18	23	20	12	12	12	14	9	18	29	28	34	TC160105	5.88848	6.80451	9.20521	5.62431	8.86691	10.6488	10.2085	5.0429	6.78026	4.91696	6.58244	3.89293	9.01983	12.2517	12.3359	12.0426	TC160105	Chromosome chr4 scaffold_6, whole genome shotgun sequence
TC155299	-0.404967	0.939671	1.17836	1.32406	1.91809	2.2632	4.44235	60.688	4.19042e-13	3.90154e-12	TC155299	Abhydrolase domain-containing protein 4-like	TC155299	16	36	26	36	13	20	17	33	32	63	55	66	42	71	88	85	TC155299	9.42156	13.609	11.3969	15.575	6.40388	9.25978	8.67719	13.868	18.0807	25.8141	25.8596	28.5482	21.0463	29.9956	38.77	30.1064	TC155299	Chromosome chr18 scaffold_1, whole genome shotgun sequence
TC172136	-0.134513	-0.459667	-1.29618	1.09772	1.37522	2.45577	4.4691	35.7486	8.46328e-08	4.53075e-07	TC172136	Abietadienol/abietadienal oxidase cytochrome p450 720b1	TC172136	36	74	56	63	54	53	30	64	33	61	35	34	28	28	15	31	TC172136	21.1985	27.9741	24.5472	27.2563	26.6007	24.5384	15.3127	26.8954	18.6457	24.9946	16.4561	14.7066	14.0308	11.8292	6.60852	10.98	TC172136	Cytochrome P450 CYPA
TC195576	-0.438085	-0.653891	-1.53039	1.3548	1.57341	2.88865	2.94856	19.5882	0.000206584	0.000687705	TC195576	Abietadienol/abietadienal oxidase cytochrome p450 720b1	TC195576	18	22	23	18	15	9	15	19	9	19	12	11	4	12	6	9	TC195576	10.5993	8.31662	10.0819	7.7875	7.38909	4.1669	7.65634	7.98459	5.08519	7.78519	5.64209	4.75803	2.00441	5.06967	2.64341	3.18774	TC195576	Cytochrome P450 CYPA
BQ696511	-0.10271	-0.206487	-0.945158	1.07379	1.15387	1.9254	3.26885	12.6148	0.00554828	0.013818	BQ696511	Abietadienol/abietadienal oxidase cytochrome p450 720b1	BQ696511	12	27	18	29	16	20	19	22	14	24	19	16	8	16	12	13	BQ696511	7.06617	10.2068	7.89018	12.5465	7.88169	9.25978	9.69804	9.24531	7.9103	9.83393	8.93331	6.92077	4.00881	6.75956	5.28682	4.60451	BQ696511	Cytochrome P450 CYPA
TC171636	-0.304527	-0.142238	0.357853	1.23501	1.10362	1.28152	4.95637	12.0482	0.00722	0.0174116	TC171636	Abscisic acid receptor pyl8	TC171636	40	56	83	64	37	38	51	65	61	51	43	60	66	90	94	96	TC171636	23.5539	21.1696	36.3825	27.6889	18.2264	17.5936	26.0316	27.3157	34.4663	20.8971	20.2175	25.9529	33.0727	38.0225	41.4134	34.0026	TC171636	Chromosome chr2 scaffold_132, whole genome shotgun sequence
CX647801	-0.0981533	-0.411285	-1.20921	1.0704	1.32987	2.31212	5.99771	66.826	2.04027e-14	2.13765e-13	CX647801	Abscisic acid water deficit stress and ripening inducible-like protein	CX647801	147	169	151	181	138	135	129	192	124	110	102	145	76	80	67	90	CX647801	86.5606	63.8868	66.1899	78.3077	67.9796	62.5035	65.8446	80.6863	70.0627	45.0722	47.9578	62.7195	38.0837	33.7978	29.5181	31.8774	CX647801	Abscisic acid water deficit stress and ripening inducible-like protein
TC173716	0.0279323	-0.519767	-1.00303	1.01955	1.43372	2.0042	3.37354	14.6932	0.00209852	0.00576153	TC173716	Abscisic acid-induced protein-like	TC173716	25	23	27	19	23	16	24	31	17	12	12	24	16	11	13	12	TC173716	14.7212	8.69465	11.8353	8.22014	11.3299	7.40783	12.2502	13.0275	9.60537	4.91696	5.64209	10.3812	8.01762	4.6472	5.72738	4.25032	TC173716	Abscisic acid-induced protein-like
TC173199	0.274963	0.627652	1.97565	1.20996	1.54505	3.93304	2.8147	30.5527	1.05585e-06	4.92431e-06	TC173199	Ac020665_17 80047-82040	TC173199	11	3	2	8	4	8	11	6	9	10	7	12	18	38	20	35	TC173199	6.47733	1.13408	0.876687	3.46111	1.97042	3.70391	5.61465	2.52145	5.08519	4.09747	3.29122	5.19058	9.01983	16.054	8.81136	12.3968	TC173199	Chromosome chr14 scaffold_26, whole genome shotgun sequence
TC179939	0.384289	1.40294	1.14791	1.30522	2.64439	2.21593	2.94081	16.2018	0.00103092	0.00300779	TC179939	Ac079022_5 protein	TC179939	5	8	11	6	10	14	6	8	7	16	25	32	14	22	13	26	TC179939	2.94424	3.02423	4.82178	2.59583	4.92606	6.48185	3.06254	3.36193	3.95515	6.55595	11.7544	13.8415	7.01542	9.2944	5.72738	9.20903	TC179939	T6D22.12
BM902726	0.264839	-0.77381	-0.824132	1.2015	1.70978	1.77047	3.82908	22.7203	4.61828e-05	0.000170671	BM902726	Ac2-048	BM902726	39	31	26	30	26	31	44	49	18	21	11	24	17	12	21	31	BM902726	22.9651	11.7189	11.3969	12.9792	12.8078	14.3527	22.4586	20.5918	10.1704	8.60469	5.17192	10.3812	8.51873	5.06967	9.25193	10.98	BM902726	Ac2-048
TC174045	0.272839	1.78239	2.56653	1.20818	3.43996	5.92383	8.34252	347.556	5.04431e-75	1.56361e-72	TC174045	ACC oxidase	TC174045	199	314	143	251	249	323	202	289	592	870	828	788	1218	1624	1362	1765	TC174045	117.181	118.701	62.6831	108.592	122.659	149.546	103.105	121.45	334.493	356.48	389.304	340.848	610.342	686.096	600.054	625.151	TC174045	ACC oxidase
DR019650	0.233918	1.78115	2.46891	1.17602	3.43701	5.53627	5.97878	318.795	8.50266e-69	2.11883e-66	DR019650	ACC oxidase	DR019650	42	67	29	42	50	67	34	54	119	146	157	188	243	278	238	350	DR019650	24.7316	25.3279	12.712	18.1708	24.6303	31.0203	17.3544	22.693	67.2376	59.8231	73.8173	81.319	121.768	117.447	104.855	123.968	DR019650	ACC oxidase
DR019962	0.48711	0.94246	1.25495	1.40163	1.9218	2.38658	5.51495	72.4783	1.25735e-15	1.46603e-14	DR019962	ACC oxidase	DR019962	48	75	43	50	68	82	63	80	83	134	92	101	126	141	133	172	DR019962	28.2647	28.3521	18.8488	21.632	33.4972	37.9651	32.1566	33.6193	46.8968	54.9061	43.256	43.6874	63.1388	59.5687	58.5955	60.9213	DR019962	ACC oxidase
TC192191	0.47239	2.19167	2.62122	1.38741	4.56833	6.1527	6.46201	403.317	4.2334e-87	2.44556e-84	TC192191	Acetoacetyl-CoA thiolase	TC192191	51	78	40	46	84	75	50	80	164	288	276	247	313	379	339	440	TC192191	30.0312	29.4862	17.5337	19.9014	41.3789	34.7242	25.5211	33.6193	92.6635	118.007	129.768	106.839	156.845	160.117	149.353	155.845	TC192191	Acetoacetyl-CoA thiolase
TC155826	0.511805	2.13362	2.63149	1.42583	4.38816	6.19667	6.36805	364.028	1.36788e-78	5.60787e-76	TC155826	Acetoacetyl-CoA thiolase	TC155826	48	77	35	43	74	78	53	75	150	263	262	207	283	385	336	391	TC155826	28.2647	29.1082	15.342	18.6035	36.4528	36.1132	27.0524	31.5181	84.7532	107.763	123.186	89.5375	141.812	162.652	148.031	138.49	TC155826	Acetoacetyl-CoA thiolase
TC162461	0.4151	2.16065	2.57514	1.33339	4.47115	5.95931	7.53825	339.889	2.30681e-73	6.98031e-71	TC162461	Acetoacetyl-CoA thiolase	TC162461	105	188	76	103	152	186	121	146	394	588	569	521	635	837	750	880	TC162461	61.829	71.0693	33.3141	44.5618	74.8761	86.116	61.7612	61.3552	222.619	240.931	267.529	225.358	318.199	353.61	330.426	311.69	TC162461	Acetoacetyl-CoA thiolase
TC158856	0.522153	2.18037	2.66934	1.4361	4.53269	6.36139	6.07405	338.353	4.96023e-73	1.46604e-70	TC158856	Acetoacetyl-CoA thiolase	TC158856	39	62	26	34	63	63	36	62	122	212	215	174	241	298	262	337	TC158856	22.9651	23.4378	11.3969	14.7097	31.0342	29.1683	18.3752	26.055	68.9326	86.8664	101.087	75.2634	120.765	125.897	115.429	119.363	TC158856	Acetoacetyl-CoA thiolase
TC173128	-0.117788	0.436492	0.732998	1.08507	1.35331	1.66209	6.04688	39.2107	1.56615e-08	9.1053e-08	TC173128	Acetohydroxyacid synthase	TC173128	86	120	133	87	70	103	85	125	126	151	142	149	138	185	233	235	TC173128	50.6409	45.3634	58.2997	37.6396	34.4824	47.6879	43.386	52.5302	71.1927	61.8718	66.7647	64.4497	69.152	78.1575	102.652	83.2354	TC173128	Acetolactate synthase
TC158968	0.326173	-0.0406004	1.66904	1.25368	1.02854	3.18002	4.7184	145.984	1.93626e-31	7.15348e-30	TC158968	Acetolactate small	TC158968	25	33	33	36	31	37	47	39	24	41	27	30	94	109	112	135	TC158968	14.7212	12.4749	14.4653	15.575	15.2708	17.1306	23.9899	16.3894	13.5605	16.7996	12.6947	12.9764	47.1035	46.0495	49.3436	47.8161	TC158968	Chromosome undetermined scaffold_351, whole genome shotgun sequence
TC190450	0.261033	0.513529	0.635731	1.19834	1.42754	1.55373	4.14853	10.0044	0.0185286	0.0396448	TC190450	Acetolactate synthase	TC190450	25	27	29	23	28	35	31	27	30	38	42	37	29	44	53	55	TC190450	14.7212	10.2068	12.712	9.9507	13.793	16.2046	15.8231	11.3465	16.9506	15.5704	19.7473	16.0043	14.5319	18.5888	23.3501	19.4806	TC190450	Acetolactate synthase
TC197537	-0.0900857	-0.0354244	0.460898	1.06443	1.02486	1.3764	4.43716	9.81028	0.0202496	0.0429064	TC197537	Acetolactate synthase 1	TC197537	29	45	49	33	24	44	33	41	35	29	43	42	45	54	65	75	TC197537	17.0766	17.0113	21.4788	14.2771	11.8225	20.3715	16.844	17.2299	19.7758	11.8827	20.2175	18.167	22.5496	22.8135	28.6369	26.5645	TC197537	Acetolactate synthase 1, chloroplast precursor
TC165357	-0.172732	0.172702	0.317624	1.12719	1.12717	1.24628	6.25535	12.2218	0.00666062	0.0162289	TC165357	Acetyl- Partial	TC165357	94	158	197	127	115	131	119	127	143	181	148	164	143	183	199	277	TC165357	55.3517	59.7285	86.3537	54.9452	56.6497	60.6516	60.7403	53.3707	80.7981	74.1642	69.5858	70.9379	71.6575	77.3125	87.673	98.1116	TC165357	Chromosome chr18 scaffold_1, whole genome shotgun sequence
TC159644	-0.0762169	0.589321	1.82009	1.05425	1.50454	3.53104	3.41659	58.817	1.05181e-12	9.38064e-12	TC159644	Acetyl-Coa C-Acyltransferase	TC159644	3	17	9	16	7	10	5	19	15	19	11	21	37	47	33	59	TC159644	1.76654	6.42648	3.94509	6.92223	3.44824	4.62989	2.55211	7.98459	8.47532	7.78519	5.17192	9.08351	18.5408	19.8562	14.5387	20.8974	TC159644	Acetyl-CoA C-acyltransferase
BQ699259	-0.0498853	-0.497129	-1.16088	1.03518	1.4114	2.23594	5.95275	58.5445	1.20264e-12	1.06511e-11	BQ699259	Acetyl-coenzyme A carboxylase carboxyl transferase subunit beta	BQ699259	129	213	188	106	149	158	115	173	93	134	107	109	74	93	58	89	BQ699259	75.9614	80.52	82.4086	45.8597	73.3983	73.1523	58.6986	72.7018	52.547	54.9061	50.3086	47.1477	37.0815	39.29	25.5529	31.5232	BQ699259	Acetyl-coenzyme A carboxylase carboxyl transferase subunit beta
TC184193	0.00954755	-0.0965117	-0.593556	1.00664	1.06919	1.50896	8.42105	31.7774	5.8305e-07	2.82608e-06	TC184193	Acetyl-coenzyme A carboxylase carboxyl transferase subunit beta	TC184193	608	878	876	705	713	756	672	859	562	753	719	804	494	521	564	682	TC184193	358.019	331.909	383.989	305.011	351.228	350.02	343.004	360.987	317.542	308.54	338.055	347.769	247.544	220.108	248.48	241.56	TC184193	Acetyl-coenzyme A carboxylase carboxyl transferase subunit beta
TC186776	-0.589685	-0.594699	0.490962	1.50492	1.51016	1.40538	3.8633	20.0587	0.000165055	0.000556416	TC186776	Acetyl-coenzyme a synthetase	TC186776	21	37	22	38	18	18	10	30	16	20	27	13	56	34	28	65	TC186776	12.3658	13.987	9.64356	16.4403	8.86691	8.33381	5.10423	12.6072	9.04035	8.19494	12.6947	5.62313	28.0617	14.3641	12.3359	23.0226	TC186776	Chromosome chr6 scaffold_3, whole genome shotgun sequence
TC191245	0.393097	0.474887	1.44246	1.31321	1.38981	2.71784	4.653	48.8547	1.40072e-10	1.02309e-09	TC191245	Acetylornithine deacetylase-like isoform 1	TC191245	15	29	30	48	34	31	44	45	43	49	41	32	95	65	93	112	TC191245	8.83272	10.9628	13.1503	20.7667	16.7486	14.3527	22.4586	18.9109	24.2959	20.0776	19.2771	13.8415	47.6046	27.4607	40.9728	39.6697	TC191245	Chromosome chr2 scaffold_11, whole genome shotgun sequence
BX681559	-0.0994396	-2.70029	-1.47649	1.07136	6.49931	2.78271	2.91465	54.2025	1.01586e-11	8.28129e-11	BX681559	Acetyltransferase, GNAT family protein	BX681559	17	23	17	31	22	22	21	14	1	2	4	6	8	7	6	14	BX681559	10.0104	8.69465	7.45184	13.4118	10.8373	10.1858	10.7189	5.88338	0.565022	0.819494	1.8807	2.59529	4.00881	2.95731	2.64341	4.95871	BX681559	Acetyltransferase, GNAT family protein
TC184548	-0.067722	-0.0993359	0.357066	1.04806	1.07128	1.28082	5.05265	10.3019	0.0161665	0.0352057	TC184548	Achain crystal structure of casein kinase-1 like protein in plant	TC184548	54	79	66	51	52	52	58	69	44	61	68	57	80	82	82	112	TC184548	31.7978	29.8642	28.9307	22.0646	25.6155	24.0754	29.6045	28.9967	24.861	24.9946	31.9718	24.6552	40.0881	34.6428	36.1266	39.6697	TC184548	Chromosome chr11 scaffold_13, whole genome shotgun sequence
TC170464	-0.125004	0.654378	0.729552	1.09051	1.57394	1.65812	3.62286	17.3774	0.000591022	0.00181916	TC170464	Acid beta-fructofuranosidase precursor (EC 3.2.1.26) (Acid sucrose hydrolase) (Acid invertase) (AI) (Vacuolar invertase) [Contains: Acid beta-fructofuranosidase 30 kDa subunit; Acid beta-fructofuranosidase 38 kDa subunit]	TC170464	13	19	19	20	14	18	13	18	26	34	30	20	32	35	34	29	TC170464	7.65502	7.18254	8.32853	8.65278	6.89648	8.33381	6.6355	7.56434	14.6906	13.9314	14.1052	8.65096	16.0352	14.7865	14.9793	10.2716	TC170464	Acid beta-fructofuranosidase precursor (EC 3.2.1.26) (Acid sucrose hydrolase) (Acid invertase) (AI) (Vacuolar invertase) [Contains: Acid beta-fructofuranosidase 30 kDa subunit
TC175492	0.661659	0.937157	0.214293	1.5819	1.91475	1.16014	4.30783	23.5368	3.1208e-05	0.000118254	TC175492	Acid phosphatase	TC175492	20	43	19	27	38	51	34	43	42	62	43	58	34	42	25	38	TC175492	11.777	16.2552	8.32853	11.6813	18.719	23.6125	17.3544	18.0704	23.7309	25.4043	20.2175	25.0878	17.0375	17.7439	11.0142	13.4593	TC175492	Chromosome chr11 scaffold_13, whole genome shotgun sequence
TC155116	1.39236	1.03964	0.771547	2.62509	2.05571	1.7071	3.8423	20.8597	0.000112581	0.000389861	TC155116	Acid phosphatase	TC155116	16	17	16	9	46	35	31	37	26	15	38	39	37	28	23	21	TC155116	9.42156	6.42648	7.0135	3.89375	22.6599	16.2046	15.8231	15.5489	14.6906	6.14621	17.8666	16.8694	18.5408	11.8292	10.1331	7.43806	TC155116	Chromosome chr11 scaffold_13, whole genome shotgun sequence
TC164896	1.32075	1.00061	0.69689	2.49797	2.00084	1.62101	3.95739	18.3845	0.000366414	0.00117476	TC164896	Acid phosphatase	TC164896	21	18	17	9	51	37	34	38	26	16	45	43	38	31	25	23	TC164896	12.3658	6.80451	7.45184	3.89375	25.1229	17.1306	17.3544	15.9692	14.6906	6.55595	21.1578	18.5996	19.0419	13.0967	11.0142	8.14645	TC164896	Chromosome chr11 scaffold_13, whole genome shotgun sequence
TC183903	0.460275	0.837539	0.267446	1.3758	1.787	1.20368	3.68427	12.8024	0.00508412	0.0127873	TC183903	Acid phosphatase 1	TC183903	16	26	11	19	20	27	20	29	28	38	24	37	20	24	25	27	TC183903	9.42156	9.82873	4.82178	8.22014	9.85212	12.5007	10.2085	12.187	15.8206	15.5704	11.2842	16.0043	10.022	10.1393	11.0142	9.56322	TC183903	Chromosome chr11 scaffold_13, whole genome shotgun sequence
TC191708	0.438595	1.93727	1.56486	1.35528	3.82979	2.95848	3.58484	44.7064	1.06823e-09	7.07459e-09	TC191708	Acid phosphatase-like protein	TC191708	6	13	9	11	14	17	8	12	31	26	54	35	16	35	48	29	TC191708	3.53309	4.91437	3.94509	4.75903	6.89648	7.87082	4.08338	5.0429	17.5157	10.6534	25.3894	15.1392	8.01762	14.7865	21.1473	10.2716	TC191708	Acid phosphatase-like protein
TC161319	-0.0260157	0.0476224	-0.659545	1.0182	1.03356	1.57958	4.65516	11.555	0.00907411	0.0212509	TC161319	Acidic leucine-rich nuclear phosphoprotein 32 family member B	TC161319	49	54	47	64	51	53	32	71	45	56	39	81	28	38	24	64	TC161319	28.8535	20.4135	20.6021	27.6889	25.1229	24.5384	16.3335	29.8371	25.426	22.9458	18.3368	35.0364	14.0308	16.054	10.5736	22.6684	TC161319	Acidic leucine-rich nuclear phosphoprotein 32 family member B
TC186475	-0.382873	0.319365	0.420956	1.30394	1.24778	1.33881	4.07315	11.6398	0.00872468	0.0205223	TC186475	Acidic ribosomal protein	TC186475	33	31	23	29	30	22	14	21	42	28	28	45	43	45	38	48	TC186475	19.432	11.7189	10.0819	12.5465	14.7782	10.1858	7.14592	8.82507	23.7309	11.4729	13.1649	19.4647	21.5474	19.0113	16.7416	17.0013	TC186475	Acidic ribosomal protein
TC172763	-0.062337	0.345167	0.537641	1.04416	1.2703	1.4516	4.29415	11.4145	0.00968309	0.022473	TC172763	Acidic ribosomal protein P1a-like	TC172763	30	35	27	36	38	25	23	33	43	44	38	35	44	51	53	59	TC172763	17.6654	13.231	11.8353	15.575	18.719	11.5747	11.7397	13.868	24.2959	18.0289	17.8666	15.1392	22.0485	21.5461	23.3501	20.8974	TC172763	Acidic ribosomal protein P1a-like
TC184854	0.0686341	0.385685	0.660651	1.04872	1.30648	1.5808	4.00466	10.5948	0.0141314	0.0313431	TC184854	Acidic ribosomal protein P1a-like	TC184854	23	25	18	32	32	20	18	30	35	34	30	27	36	45	42	50	TC184854	13.5435	9.45071	7.89018	13.8445	15.7634	9.25978	9.18761	12.6072	19.7758	13.9314	14.1052	11.6788	18.0397	19.0113	18.5039	17.7097	TC184854	Acidic ribosomal protein P1a-like
CT581553	-0.270444	0.766109	1.38051	1.20618	1.70068	2.60361	4.83611	76.0344	2.17464e-16	2.72023e-15	CT581553	Aconitase-iron regulated protein 1	CT581553	32	49	37	27	22	36	19	40	58	55	72	56	75	83	110	157	CT581553	18.8431	18.5234	16.2187	11.6813	10.8373	16.6676	9.69804	16.8097	32.7713	22.5361	33.8525	24.2227	37.5826	35.0652	48.4625	55.6084	CT581553	Aconitase-iron regulated protein 1
TC161989	-0.00516976	0.774962	1.45446	1.00359	1.71114	2.74054	7.31556	160.992	1.11941e-34	4.99178e-33	TC161989	Aconitate hydratase, cytoplasmic	TC161989	152	252	211	183	190	190	159	230	252	324	411	353	446	589	642	757	TC161989	89.5049	95.2631	92.4905	79.173	93.5951	87.968	81.1573	96.6555	142.385	132.758	193.242	152.689	223.491	248.836	282.845	268.124	TC161989	Aconitate hydratase, cytoplasmic
TC187336	-0.153418	0.768889	1.39663	1.1122	1.70396	2.63285	5.26597	97.6251	5.0359e-21	8.95122e-20	TC187336	Aconitate hydratase, cytoplasmic	TC187336	36	74	44	42	30	36	39	65	60	93	98	76	119	138	148	163	TC187336	21.1985	27.9741	19.2871	18.1708	14.7782	16.6676	19.9065	27.3157	33.9013	38.1065	46.0771	32.8737	59.6311	58.3012	65.2041	57.7335	TC187336	Aconitate hydratase, cytoplasmic
TC160222	0.0224768	0.147029	0.556526	1.0157	1.10729	1.47072	4.93845	10.853	0.012548	0.0282754	TC160222	ACS-like protein	TC160222	32	71	36	73	56	45	45	60	39	61	56	74	67	77	74	128	TC160222	18.8431	26.84	15.7804	31.5827	27.5859	20.8345	22.969	25.2145	22.0358	24.9946	26.3298	32.0086	33.5738	32.5304	32.602	45.3368	TC160222	ACS-like protein
TC183919	0.375397	0.147373	-0.456042	1.2972	1.10755	1.37177	4.14726	11.2636	0.0103824	0.023904	TC183919	Actin	TC183919	28	33	31	39	48	37	29	52	32	34	23	55	33	20	19	34	TC183919	16.4877	12.4749	13.5886	16.8729	23.6451	17.1306	14.8023	21.8525	18.0807	13.9314	10.814	23.7901	16.5363	8.44946	8.37079	12.0426	TC183919	Actin
TC163673	0.270737	0.159804	0.592866	1.20642	1.11714	1.50824	4.7724	11.007	0.011688	0.0265681	TC163673	Actin	TC163673	20	56	45	58	53	51	41	62	37	57	54	47	55	79	83	79	TC163673	11.777	21.1696	19.7255	25.0931	26.1081	23.6125	20.9273	26.055	20.9058	23.3556	25.3894	20.3298	27.5606	33.3753	36.5671	27.9813	TC163673	Chromosome chr12 scaffold_93, whole genome shotgun sequence
TC160511	-0.23293	0.000307647	-1.02995	1.17522	1.00021	2.04195	3.28017	15.4453	0.00147306	0.00416638	TC160511	Actin bundling protein ABP135	TC160511	18	21	28	18	20	13	19	18	19	23	19	23	14	11	7	14	TC160511	10.5993	7.93859	12.2736	7.7875	9.85212	6.01886	9.69804	7.56434	10.7354	9.42418	8.93331	9.94861	7.01542	4.6472	3.08398	4.95871	TC160511	Actin bundling protein ABP135
TC190737	-0.121016	-0.687004	-0.241329	1.0875	1.60994	1.18208	4.02985	10.1269	0.0175177	0.0377344	TC190737	Actin depolymerizing factor	TC190737	32	44	34	37	34	32	27	38	20	26	14	30	30	42	27	39	TC190737	18.8431	16.6332	14.9037	16.0076	16.7486	14.8157	13.7814	15.9692	11.3004	10.6534	6.58244	12.9764	15.033	17.7439	11.8953	13.8135	TC190737	Actin depolymerizing factor
TC162118	-0.189976	-0.777314	-0.927313	1.14074	1.71394	1.90173	3.66242	21.4783	8.37455e-05	0.000295809	TC162118	Actin-depolymerizing factor	TC162118	29	34	31	33	28	25	24	31	15	19	20	19	13	24	19	18	TC162118	17.0766	12.853	13.5886	14.2771	13.793	11.5747	12.2502	13.0275	8.47532	7.78519	9.40348	8.21841	6.51432	10.1393	8.37079	6.37548	TC162118	Actin-depolymerizing factor
TC158947	-0.395093	-0.641353	-0.842195	1.31503	1.55979	1.79278	3.69217	13.3721	0.00389726	0.0100508	TC158947	Actin-depolymerizing factor	TC158947	29	35	32	35	23	17	20	37	14	20	25	24	19	22	18	22	TC158947	17.0766	13.231	14.027	15.1424	11.3299	7.87082	10.2085	15.5489	7.9103	8.19494	11.7544	10.3812	9.52093	9.2944	7.93022	7.79225	TC158947	Actin-depolymerizing factor
TC184001	0.189028	-0.654722	-0.755959	1.14	1.57431	1.68875	3.15361	13.2711	0.00408555	0.0104896	TC184001	Actin-depolymerizing factor	TC184001	16	26	15	20	22	21	16	26	8	16	15	9	7	18	17	8	TC184001	9.42156	9.82873	6.57515	8.65278	10.8373	9.72277	8.16677	10.9263	4.52017	6.55595	7.05261	3.89293	3.50771	7.60451	7.48966	2.83355	TC184001	Actin-depolymerizing factor
TC166042	0.318809	-1.10142	-2.33127	1.2473	2.14565	5.03248	4.25136	77.2801	1.17581e-16	1.50638e-15	TC166042	Activating transcription factor 2	TC166042	49	77	44	33	61	83	54	46	19	41	11	23	15	16	2	11	TC166042	28.8535	29.1082	19.2871	14.2771	30.049	38.4281	27.5628	19.3311	10.7354	16.7996	5.17192	9.94861	7.51652	6.75956	0.881136	3.89613	TC166042	Activating transcription factor 2
GO448371	-0.458875	-0.263489	-0.534403	1.37447	1.20038	1.44834	4.71744	11.0636	0.0113868	0.0259671	GO448371	Acyl- -binding protein	GO448371	55	70	65	62	41	42	42	53	46	54	55	52	32	44	59	59	GO448371	32.3866	26.462	28.4923	26.8236	20.1968	19.4455	21.4378	22.2728	25.991	22.1263	25.8596	22.4925	16.0352	18.5888	25.9935	20.8974	GO448371	Chromosome chr2 scaffold_140, whole genome shotgun sequence
GO448426	-0.332938	-0.221545	-0.602604	1.25958	1.16598	1.51846	4.42293	9.69475	0.0213473	0.0449844	GO448426	Acyl- -binding protein	GO448426	45	56	53	46	39	35	38	42	41	40	40	48	22	36	44	45	GO448426	26.4981	21.1696	23.2322	19.9014	19.2116	16.2046	19.3961	17.6501	23.1659	16.3899	18.807	20.7623	11.0242	15.209	19.385	15.9387	GO448426	Chromosome chr2 scaffold_140, whole genome shotgun sequence
TC155495	-0.513333	-1.03565	0.60153	1.42734	2.05004	1.51732	3.27724	36.5377	5.76335e-08	3.14363e-07	TC155495	Acyl- n-acyltransferases-like protein	TC155495	11	23	19	23	9	12	18	12	10	8	8	10	24	37	27	40	TC155495	6.47733	8.69465	8.32853	9.9507	4.43345	5.55587	9.18761	5.0429	5.65022	3.27798	3.76139	4.32548	12.0264	15.6315	11.8953	14.1677	TC155495	Chromosome chr6 scaffold_15, whole genome shotgun sequence
TC168702	1.1807	1.68933	0.57126	2.26687	3.22507	1.48582	3.6657	32.8093	3.53327e-07	1.76095e-06	TC168702	Acyl-activating enzyme 8	TC168702	8	17	4	19	22	32	34	16	31	46	30	46	11	17	28	23	TC168702	4.71078	6.42648	1.75337	8.22014	10.8373	14.8157	17.3544	6.72386	17.5157	18.8484	14.1052	19.8972	5.51212	7.18204	12.3359	8.14645	TC168702	Chromosome chr2 scaffold_105, whole genome shotgun sequence
TC156547	-0.399076	-0.0981033	0.729234	1.31866	1.07037	1.65776	3.66344	20.7054	0.000121194	0.000416062	TC156547	Acyl-CoA oxidase	TC156547	20	34	13	20	13	21	6	24	15	26	19	20	37	38	34	51	TC156547	11.777	12.853	5.69847	8.65278	6.40388	9.72277	3.06254	10.0858	8.47532	10.6534	8.93331	8.65096	18.5408	16.054	14.9793	18.0639	TC156547	Acyl-CoA oxidase
TC174551	0.134469	0.0674243	0.908948	1.09769	1.04784	1.87768	3.2649	14.1626	0.00269196	0.00722689	TC174551	Acyl-CoA oxidase	TC174551	11	11	17	16	12	14	11	22	15	20	9	13	24	27	36	28	TC174551	6.47733	4.15831	7.45184	6.92223	5.91127	6.48185	5.61465	9.24531	8.47532	8.19494	4.23157	5.62313	12.0264	11.4068	15.8604	9.91741	TC174551	Acyl-CoA oxidase
AW064979	-0.166822	-0.287497	-0.757337	1.12258	1.22052	1.69037	4.19489	11.2657	0.0103728	0.0238862	AW064979	Acyl-CoA-binding protein	AW064979	31	49	36	55	41	32	43	30	40	28	36	32	22	26	29	35	AW064979	18.2543	18.5234	15.7804	23.7951	20.1968	14.8157	21.9482	12.6072	22.6009	11.4729	16.9263	13.8415	11.0242	10.9843	12.7765	12.3968	AW064979	Acyl-CoA-binding protein
TC179087	-0.271843	0.851801	1.87615	1.20735	1.80475	3.67095	2.76228	42.5998	2.99274e-09	1.89322e-08	TC179087	Acyl-coenzyme A oxidase 3, peroxisomal precursor	TC179087	5	5	5	10	5	7	4	4	9	11	11	14	17	21	26	41	TC179087	2.94424	1.89014	2.19172	4.32639	2.46303	3.24092	2.04169	1.68097	5.08519	4.50722	5.17192	6.05567	8.51873	8.87193	11.4548	14.5219	TC179087	Acyl-coenzyme A oxidase 3, peroxisomal precursor
TC171308	-0.16061	0.448293	1.45806	1.11776	1.36443	2.74739	4.37347	54.3269	9.55647e-12	7.81552e-11	TC171308	Acyl-Coenzyme A Oxidase Peroxisomal-Like	TC171308	26	21	26	31	31	35	12	13	22	36	39	46	58	67	93	107	TC171308	15.31	7.93859	11.3969	13.4118	15.2708	16.2046	6.12508	5.46314	12.4305	14.7509	18.3368	19.8972	29.0639	28.3057	40.9728	37.8987	TC171308	Chromosome chr12 scaffold_18, whole genome shotgun sequence
TC193208	-0.369145	-0.882478	-1.88749	1.29159	1.84354	3.69992	3.9426	48.7025	1.50922e-10	1.09667e-09	TC193208	Acyltransferase	TC193208	49	54	37	40	20	31	38	48	21	24	25	27	8	9	12	26	TC193208	28.8535	20.4135	16.2187	17.3056	9.85212	14.3527	19.3961	20.1716	11.8655	9.83393	11.7544	11.6788	4.00881	3.80225	5.28682	9.20903	TC193208	Acyltransferase
TC182774	-0.314901	-0.695806	-1.56139	1.24393	1.61979	2.95139	3.42678	25.1878	1.41056e-05	5.60118e-05	TC182774	Acyltransferase	TC182774	29	32	24	30	15	19	20	37	17	12	19	22	6	8	8	22	TC182774	17.0766	12.0969	10.5202	12.9792	7.38909	8.7968	10.2085	15.5489	9.60537	4.91696	8.93331	9.51606	3.00661	3.37978	3.52454	7.79225	TC182774	Acyltransferase
DR017400	-0.381646	-0.679883	-1.32962	1.30283	1.60201	2.51337	3.01678	11.7036	0.0084707	0.0200249	DR017400	Acyltransferase homolog	DR017400	26	14	29	12	13	11	20	18	14	12	11	14	10	5	6	16	DR017400	15.31	5.2924	12.712	5.19167	6.40388	5.09288	10.2085	7.56434	7.9103	4.91696	5.17192	6.05567	5.01101	2.11236	2.64341	5.66709	DR017400	Acyltransferase homolog
TC155957	1.3088	0.981496	-0.317985	2.47736	1.97451	1.24659	2.85016	17.9728	0.000445565	0.00140618	TC155957	Adenine guanine permease azg1	TC155957	2	22	6	4	13	26	16	24	14	21	7	22	5	10	4	10	TC155957	1.1777	8.31662	2.63006	1.73056	6.40388	12.0377	8.16677	10.0858	7.9103	8.60469	3.29122	9.51606	2.50551	4.22473	1.76227	3.54193	TC155957	F9F8.22 protein
TC158746	0.67873	0.403689	-0.697377	1.60073	1.32289	1.62155	3.33941	21.6188	7.82984e-05	0.000277727	TC158746	Adeninephosphoribosyl transferase	TC158746	11	19	23	13	31	24	22	25	20	21	13	32	9	15	6	15	TC158746	6.47733	7.18254	10.0819	5.62431	15.2708	11.1117	11.2293	10.506	11.3004	8.60469	6.11226	13.8415	4.50991	6.33709	2.64341	5.3129	TC158746	Chromosome chr2 scaffold_187, whole genome shotgun sequence
BE451771	-0.039175	0.65227	0.752939	1.02753	1.57164	1.68522	3.42737	11.2428	0.0104829	0.0241135	BE451771	Adenosine kinase	BE451771	10	24	13	14	13	13	12	19	14	17	31	32	27	17	26	44	BE451771	5.88848	9.07268	5.69847	6.05695	6.40388	6.01886	6.12508	7.98459	7.9103	6.9657	14.5754	13.8415	13.5297	7.18204	11.4548	15.5845	BE451771	Chromosome chr13 scaffold_17, whole genome shotgun sequence
TC157670	-0.20918	0.506276	0.561718	1.15603	1.42038	1.47603	4.70169	20.1103	0.000161039	0.000544032	TC157670	Adenosine Kinase 2	TC157670	39	55	36	40	37	38	23	45	41	54	70	74	68	53	61	98	TC157670	22.9651	20.7916	15.7804	17.3056	18.2264	17.5936	11.7397	18.9109	23.1659	22.1263	32.9122	32.0086	34.0749	22.3911	26.8746	34.711	TC157670	Chromosome chr13 scaffold_17, whole genome shotgun sequence
TC174834	-0.466015	0.225618	0.316319	1.38129	1.16928	1.24515	4.52584	12.8912	0.00487783	0.0123222	TC174834	Adenosine kinase 2	TC174834	47	46	33	44	33	27	22	39	33	35	61	70	51	54	64	69	TC174834	27.6758	17.3893	14.4653	19.0361	16.256	12.5007	11.2293	16.3894	18.6457	14.3411	28.6806	30.2784	25.5562	22.8135	28.1964	24.4393	TC174834	Chromosome chr13 scaffold_17, whole genome shotgun sequence
TC197968	-0.231663	0.36057	0.370272	1.17419	1.28393	1.2926	4.76877	12.3818	0.00618327	0.0152146	TC197968	Adenosine Kinase 2	TC197968	45	53	41	52	39	44	26	50	39	55	76	74	66	54	66	90	TC197968	26.4981	20.0355	17.9721	22.4972	19.2116	20.3715	13.271	21.0121	22.0358	22.5361	35.7332	32.0086	33.0727	22.8135	29.0775	31.8774	TC197968	Chromosome chr13 scaffold_17, whole genome shotgun sequence
AW011606	-0.578807	0.277138	0.352357	1.49361	1.21179	1.27664	4.0873	15.0042	0.00181306	0.00504096	AW011606	Adenosine Kinase 2-Like	AW011606	29	35	19	41	20	19	13	29	33	37	47	31	29	36	53	60	AW011606	17.0766	13.231	8.32853	17.7382	9.85212	8.7968	6.6355	12.187	18.6457	15.1606	22.0982	13.409	14.5319	15.209	23.3501	21.2516	AW011606	Chromosome chr13 scaffold_17, whole genome shotgun sequence
TC181082	0.0259042	0.343491	0.673715	1.01812	1.26882	1.59518	5.80021	21.1253	9.91548e-05	0.000346769	TC181082	Adenosine Nucleotide Translocator	TC181082	68	132	69	98	67	118	80	94	83	142	117	115	104	201	142	203	TC181082	40.0416	49.8997	30.2457	42.3986	33.0046	54.6327	40.8338	39.5027	46.8968	58.1841	55.0104	49.743	52.1146	84.917	62.5607	71.9013	TC181082	Adenosine nucleotide translocator
TC155206	-0.128713	0.650277	-1.02246	1.09332	1.56947	2.03138	4.90037	79.7396	3.49045e-17	4.69419e-16	TC155206	Adenosylhomocysteinase	TC155206	48	63	57	68	46	58	54	51	54	115	91	110	24	36	33	36	TC155206	28.2647	23.8158	24.9856	29.4195	22.6599	26.8534	27.5628	21.4323	30.5112	47.1209	42.7859	47.5803	12.0264	15.209	14.5387	12.751	TC155206	Adenosylhomocysteinase
TC154621	-0.278994	0.324316	-0.807937	1.21335	1.25207	1.75071	6.39295	71.7957	1.76065e-15	2.02133e-14	TC154621	Adenosylhomocysteinase	TC154621	154	223	167	195	118	160	144	169	152	280	222	268	86	131	108	146	TC154621	90.6826	84.3003	73.2034	84.3646	58.1275	74.0783	73.5009	71.0208	85.8833	114.729	104.379	115.923	43.0947	55.3439	47.5813	51.7122	TC154621	Adenosylhomocysteinase
TC176303	-0.0305921	0.747605	-0.949143	1.02143	1.679	1.93073	4.43675	54.5608	8.51941e-12	7.01705e-11	TC176303	Adenosylhomocysteinase	TC176303	27	44	43	48	30	42	40	41	30	90	75	77	14	26	24	29	TC176303	15.8989	16.6332	18.8488	20.7667	14.7782	19.4455	20.4169	17.2299	16.9506	36.8772	35.2631	33.3062	7.01542	10.9843	10.5736	10.2716	TC176303	Adenosylhomocysteinase
TC191799	-0.0691908	0.674253	0.632849	1.04913	1.59577	1.55062	6.53179	50.527	6.16969e-11	4.68123e-10	TC191799	Adenosylhomocysteinase	TC191799	119	182	139	142	131	148	105	154	208	200	235	266	183	261	238	327	TC191799	70.0729	68.8011	60.9297	61.4347	64.5314	68.5224	53.5944	64.7172	117.524	81.9494	110.491	115.058	91.7016	110.265	104.855	115.821	TC191799	Adenosylhomocysteinase
TC165269	-0.288245	0.560285	-1.35099	1.22115	1.47456	2.55087	3.58523	44.4812	1.19262e-09	7.84527e-09	TC165269	Adenosylhomocysteinase	TC165269	24	26	21	26	20	20	21	16	23	32	33	55	12	10	9	11	TC165269	14.1323	9.82873	9.20521	11.2486	9.85212	9.25978	10.7189	6.72386	12.9955	13.1119	15.5157	23.7901	6.01322	4.22473	3.96511	3.89613	TC165269	Adenosylhomocysteinase
TC180810	-0.189802	0.610913	-0.858718	1.14061	1.52723	1.81343	4.25215	40.2372	9.49031e-09	5.6732e-08	TC180810	Adenosylhomocysteinase	TC180810	36	45	28	39	28	30	33	35	33	55	57	81	25	27	19	19	TC180810	21.1985	17.0113	12.2736	16.8729	13.793	13.8897	16.844	14.7084	18.6457	22.5361	26.7999	35.0364	12.5275	11.4068	8.37079	6.72967	TC180810	Adenosylhomocysteinase
TC181719	-0.350191	0.61426	-1.0543	1.27473	1.53077	2.07671	3.79589	38.7906	1.92226e-08	1.10794e-07	TC181719	Adenosylhomocysteinase	TC181719	26	27	23	34	18	20	23	23	23	36	46	64	16	12	11	20	TC181719	15.31	10.2068	10.0819	14.7097	8.86691	9.25978	11.7397	9.66555	12.9955	14.7509	21.628	27.6831	8.01762	5.06967	4.84625	7.08387	TC181719	Adenosylhomocysteinase
TC171745	-0.132827	0.898404	0.622766	1.09644	1.864	1.53982	5.1389	38.3107	2.42913e-08	1.38687e-07	TC171745	Adenosylhomocysteinase	TC171745	37	55	58	59	44	46	26	70	79	83	106	115	61	94	82	124	TC171745	21.7874	20.7916	25.4239	25.5257	21.6747	21.2975	13.271	29.4169	44.6367	34.009	49.8385	49.743	30.5672	39.7124	36.1266	43.92	TC171745	Adenosylhomocysteinase
TC179840	-0.376258	0.429342	-1.32542	1.29797	1.34662	2.50605	3.2998	34.0395	1.9435e-07	1.0004e-06	TC179840	Adenosylhomocysteinase	TC179840	20	23	19	20	18	16	17	10	20	28	22	40	10	10	8	8	TC179840	11.777	8.69465	8.32853	8.65278	8.86691	7.40783	8.67719	4.20241	11.3004	11.4729	10.3438	17.3019	5.01101	4.22473	3.52454	2.83355	TC179840	Adenosylhomocysteinase
TC175730	-0.335629	0.484306	-0.864814	1.26193	1.39891	1.8211	3.87728	27.1869	5.37927e-06	2.27051e-05	TC175730	Adenosylhomocysteinase	TC175730	31	41	20	27	17	26	18	31	31	40	46	48	17	29	13	13	TC175730	18.2543	15.4992	8.76687	11.6813	8.3743	12.0377	9.18761	13.0275	17.5157	16.3899	21.628	20.7623	8.51873	12.2517	5.72738	4.60451	TC175730	Adenosylhomocysteinase
TC198615	-0.182825	0.183366	-0.99594	1.1351	1.13553	1.99438	3.75692	19.3272	0.000233945	0.000772864	TC198615	Adenosylhomocysteinase	TC198615	21	37	28	31	22	30	25	22	18	39	27	48	15	6	16	28	TC198615	12.3658	13.987	12.2736	13.4118	10.8373	13.8897	12.7606	9.24531	10.1704	15.9801	12.6947	20.7623	7.51652	2.53484	7.04909	9.91741	TC198615	Adenosylhomocysteinase
BG318883	-0.332014	0.484618	0.519259	1.25877	1.39922	1.43322	4.00111	17.443	0.000572908	0.00176726	BG318883	Adenosylhomocysteinase	BG318883	19	41	26	20	15	21	18	27	32	30	33	50	32	43	41	52	BG318883	11.1881	15.4992	11.3969	8.65278	7.38909	9.72277	9.18761	11.3465	18.0807	12.2924	15.5157	21.6274	16.0352	18.1663	18.0633	18.4181	BG318883	Adenosylhomocysteinase
BE451832	0.222183	0.76879	-0.493238	1.1665	1.70384	1.4076	2.97637	13.1059	0.00441308	0.0112464	BE451832	Adenosylhomocysteinase	BE451832	8	10	18	13	14	11	20	10	16	23	20	24	3	8	13	15	BE451832	4.71078	3.78028	7.89018	5.62431	6.89648	5.09288	10.2085	4.20241	9.04035	9.42418	9.40348	10.3812	1.5033	3.37978	5.72738	5.3129	BE451832	Adenosylhomocysteinase
TC195769	0.894305	1.24468	1.51534	1.85871	2.36967	2.85866	3.32757	24.9226	1.6027e-05	6.31783e-05	TC195769	Adenylate chloroplast expressed	TC195769	7	12	7	10	14	19	15	17	18	15	30	21	25	19	34	37	TC195769	4.12193	4.53634	3.0684	4.32639	6.89648	8.7968	7.65634	7.1441	10.1704	6.14621	14.1052	9.08351	12.5275	8.02698	14.9793	13.1052	TC195769	Chromosome chr14 scaffold_21, whole genome shotgun sequence
BQ290839	-0.143435	0.193905	1.19388	1.10453	1.14386	2.28767	2.93651	21.6829	7.59317e-05	0.000270018	BQ290839	Adenylate kinase	BQ290839	8	12	11	9	12	6	6	11	11	8	9	17	17	21	29	36	BQ290839	4.71078	4.53634	4.82178	3.89375	5.91127	2.77794	3.06254	4.62265	6.21524	3.27798	4.23157	7.35332	8.51873	8.87193	12.7765	12.751	BQ290839	Adenylate kinase
TC156881	-0.396513	0.544429	0.881588	1.31632	1.45844	1.8424	3.75827	23.5889	3.04364e-05	0.00011564	TC156881	Adenylate kinase 1	TC156881	22	34	13	11	13	18	8	20	17	38	33	28	38	34	47	44	TC156881	12.9547	12.853	5.69847	4.75903	6.40388	8.33381	4.08338	8.40483	9.60537	15.5704	15.5157	12.1113	19.0419	14.3641	20.7067	15.5845	TC156881	Chromosome chr13 scaffold_48, whole genome shotgun sequence
TC162426	-0.308988	0.255685	0.453954	1.23884	1.1939	1.36979	4.00348	10.8536	0.0125446	0.0282749	TC162426	Adenylate kinase b	TC162426	26	21	32	31	12	26	22	27	27	34	30	40	47	43	34	44	TC162426	15.31	7.93859	14.027	13.4118	5.91127	12.0377	11.2293	11.3465	15.2556	13.9314	14.1052	17.3019	23.5518	18.1663	14.9793	15.5845	TC162426	Adenylate kinase B
TC177669	-0.0666227	0.424518	-0.346195	1.04726	1.34212	1.2712	4.26682	14.8887	0.00191424	0.00530717	TC177669	Adenylyl-sulfate reductase precursor	TC177669	25	45	35	41	42	29	31	32	42	52	54	44	27	37	24	39	TC177669	14.7212	17.0113	15.342	17.7382	20.6894	13.4267	15.8231	13.4477	23.7309	21.3068	25.3894	19.0321	13.5297	15.6315	10.5736	13.8135	TC177669	Adenylyl-sulfate reductase precursor
TC189501	-0.158515	0.112565	0.426728	1.11614	1.08115	1.34418	5.55233	10.5751	0.0142601	0.031601	TC189501	ADP ribosylation factor 002	TC189501	51	128	77	95	54	82	87	75	60	95	111	103	85	142	161	125	TC189501	30.0312	48.3876	33.7524	41.1007	26.6007	37.9651	44.4068	31.5181	33.9013	38.926	52.1893	44.5525	42.5936	59.9911	70.9314	44.2742	TC189501	ADP ribosylation factor 002
TC169253	0.143704	0.553554	0.736531	1.10474	1.4677	1.66617	4.28806	15.7745	0.00126134	0.00361614	TC169253	Adp-ribosylation factor	TC169253	13	39	33	31	27	37	24	35	34	43	47	42	35	66	53	59	TC169253	7.65502	14.7431	14.4653	13.4118	13.3004	17.1306	12.2502	14.7084	19.2107	17.6191	22.0982	18.167	17.5386	27.8832	23.3501	20.8974	TC169253	Chromosome chr14 scaffold_21, whole genome shotgun sequence
TC192878	0.00715566	0.0508227	0.476582	1.00497	1.03586	1.39144	6.04447	14.7867	0.00200834	0.00554146	TC192878	Adp-ribosylation factor	TC192878	86	169	117	108	89	131	107	137	92	129	136	129	137	223	193	179	TC192878	50.6409	63.8868	51.2862	46.725	43.8419	60.6516	54.6153	57.5731	51.982	52.8574	63.9437	55.7987	68.6509	94.2114	85.0296	63.4006	TC192878	Chromosome chr14 scaffold_27, whole genome shotgun sequence
TC188653	0.0262826	0.611404	0.729275	1.01838	1.52774	1.65781	4.32378	20.5227	0.00013225	0.00045194	TC188653	ADP-ribosylation factor 1	TC188653	15	46	34	25	26	33	26	32	35	50	47	47	38	65	54	62	TC188653	8.83272	17.3893	14.9037	10.816	12.8078	15.2786	13.271	13.4477	19.7758	20.4874	22.0982	20.3298	19.0419	27.4607	23.7907	21.96	TC188653	ADP-ribosylation factor 1
TC188134	0.0630479	0.601872	0.579566	1.04467	1.51768	1.4944	5.41838	22.5241	5.07393e-05	0.000186641	TC188134	ADP-ribosylation factor 2	TC188134	33	91	79	69	58	80	65	68	79	122	104	97	83	123	110	130	TC188134	19.432	34.4006	34.6291	29.8521	28.5711	37.0391	33.1775	28.5764	44.6367	49.9891	48.8981	41.9572	41.5914	51.9642	48.4625	46.0451	TC188134	ADP-ribosylation factor 2
TC196800	-0.117222	0.0300535	0.386482	1.08464	1.02105	1.3072	6.52282	11.5782	0.00897683	0.0210554	TC196800	ADP-ribosylation factor 2	TC196800	119	251	160	174	113	175	160	172	108	208	204	185	171	312	268	256	TC196800	70.0729	94.8851	70.135	75.2792	55.6645	81.0231	81.6677	72.2815	61.0223	85.2274	95.9155	80.0214	85.6884	131.812	118.072	90.6735	TC196800	ADP-ribosylation factor 2
TC160689	-0.134563	-0.0275624	0.367735	1.09776	1.01929	1.29033	6.37216	11.3444	0.0100023	0.0231253	TC160689	ADP-ribosylation factor 2	TC160689	107	222	154	160	100	148	158	153	91	181	179	169	152	275	250	232	TC160689	63.0067	83.9223	67.5049	69.2223	49.2606	68.5224	80.6468	64.2969	51.417	74.1642	84.1612	73.1006	76.1674	116.18	110.142	82.1729	TC160689	ADP-ribosylation factor 2
CO368407	-0.0695781	0.0400212	0.410729	1.04941	1.02813	1.32936	6.21677	10.2172	0.0168073	0.0364078	CO368407	ADP-ribosylation factor 2	CO368407	86	202	131	143	88	134	145	142	86	157	169	152	139	249	222	204	CO368407	50.6409	76.3617	57.423	61.8674	43.3493	62.0406	74.0113	59.6743	48.5919	64.3303	79.4594	65.7473	69.6531	105.196	97.8061	72.2555	CO368407	ADP-ribosylation factor 2
TC194548	-0.0813789	-0.0685154	0.36115	1.05803	1.04864	1.28445	5.93128	10.0357	0.0182648	0.0391447	TC194548	ADP-ribosylation factor 2	TC194548	75	166	116	115	80	106	115	125	75	116	129	119	114	211	178	159	TC194548	44.1636	62.7527	50.8478	49.7535	39.4085	49.0769	58.6986	52.5302	42.3766	47.5307	60.6525	51.4732	57.1256	89.1418	78.4211	56.3167	TC194548	ADP-ribosylation factor 2
TC186273	-0.0577843	0.0393467	0.434887	1.04087	1.02765	1.35181	6.00369	9.68931	0.0214005	0.0450818	TC186273	ADP-ribosylation factor 2	TC186273	70	172	116	123	72	112	127	128	75	130	150	126	118	222	196	171	TC186273	41.2193	65.0209	50.8478	53.2146	35.4676	51.8548	64.8237	53.7909	42.3766	53.2671	70.5261	54.5011	59.13	93.789	86.3513	60.5671	TC186273	ADP-ribosylation factor 2
TC160075	-0.0660508	0.0255726	0.55416	1.04685	1.01788	1.46831	6.09639	22.0379	6.40564e-05	0.000230817	TC160075	ADP, ATP carrier protein	TC160075	114	170	109	98	114	115	113	111	84	147	153	111	150	230	189	235	TC160075	67.1286	64.2648	47.7794	42.3986	56.1571	53.2438	57.6778	46.6468	47.4618	60.2328	71.9367	48.0128	75.1652	97.1687	83.2673	83.2354	TC160075	ADP, ATP carrier protein
DR100300	-0.0941527	0.0817794	0.627055	1.06744	1.05832	1.54441	5.17963	19.1078	0.000259713	0.00085275	DR100300	ADP, ATP carrier protein	DR100300	61	82	55	52	59	57	55	56	45	65	88	64	82	137	100	111	DR100300	35.9197	30.9983	24.1089	22.4972	29.0637	26.3904	28.0733	23.5335	25.426	26.6336	41.3753	27.6831	41.0903	57.8788	44.0568	39.3155	DR100300	ADP, ATP carrier protein
BX249096	0.0873033	0.00932372	0.6936	1.06238	1.00648	1.61731	4.41396	16.7664	0.00078938	0.00235713	BX249096	ADP, ATP carrier protein	BX249096	19	49	35	39	35	39	37	33	30	45	41	23	44	61	65	84	BX249096	11.1881	18.5234	15.342	16.8729	17.2412	18.0566	18.8856	13.868	16.9506	18.4386	19.2771	9.94861	22.0485	25.7708	28.6369	29.7522	BX249096	ADP, ATP carrier protein
TC199371	-0.00268224	-0.0470578	0.467141	1.00186	1.03316	1.38237	4.84174	9.80942	0.0202575	0.0429126	TC199371	ADP, ATP carrier protein	TC199371	39	77	45	47	49	48	59	42	39	66	53	39	53	78	77	112	TC199371	22.9651	29.1082	19.7255	20.334	24.1377	22.2235	30.115	17.6501	22.0358	27.0433	24.9192	16.8694	26.5584	32.9529	33.9237	39.6697	TC199371	ADP, ATP carrier protein
TC184997	0.0463425	0.312199	0.739517	1.03264	1.2416	1.66962	6.16417	26.7718	6.57271e-06	2.74147e-05	TC184997	Adp, Atp Carrier-Like Protein	TC184997	100	172	89	105	92	149	105	118	88	178	160	147	152	250	185	281	TC184997	58.8848	65.0209	39.0126	45.4271	45.3197	68.9854	53.5944	49.5885	49.7219	72.935	75.2279	63.5846	76.1674	105.618	81.5051	99.5283	TC184997	ADP,ATP carrier protein 1, mitochondrial precursor
BQ634688	0.0383405	0.352094	0.707007	1.02693	1.27641	1.63241	5.73506	22.2395	5.81572e-05	0.000211903	BQ634688	Adp, Atp Carrier-Like Protein	BQ634688	66	122	67	91	65	109	77	91	75	137	112	111	97	198	136	198	BQ634688	38.864	46.1194	29.369	39.3702	32.0194	50.4658	39.3026	38.242	42.3766	56.1353	52.6595	48.0128	48.6068	83.6496	59.9172	70.1303	BQ634688	ADP, ATP carrier-like protein
BQ634799	0.028992	0.345662	0.674775	1.0203	1.27073	1.59635	5.78702	20.7504	0.00011862	0.000408104	BQ634799	Adp, Atp Carrier-Like Protein	BQ634799	68	130	68	97	66	117	80	93	82	141	116	114	102	200	140	202	BQ634799	40.0416	49.1437	29.8074	41.966	32.512	54.1697	40.8338	39.0824	46.3318	57.7743	54.5402	49.3105	51.1124	84.4946	61.6795	71.5471	BQ634799	ADP,ATP carrier protein 2, mitochondrial precursor
TC184665	-0.0957333	0.0590328	0.727496	1.06861	1.04177	1.65576	4.65698	25.9081	9.96926e-06	4.0479e-05	TC184665	ADP,ATP carrier protein	TC184665	35	61	31	43	38	44	36	35	32	48	50	44	58	80	66	110	TC184665	20.6097	23.0597	13.5886	18.6035	18.719	20.3715	18.3752	14.7084	18.0807	19.6679	23.5087	19.0321	29.0639	33.7978	29.0775	38.9613	TC184665	ADP,ATP carrier protein, mitochondrial precursor
TC193098	0.0937426	0.37929	0.649576	1.06713	1.3007	1.56871	5.29369	18.3709	0.000368779	0.00118175	TC193098	ADP,ATP carrier protein	TC193098	54	92	50	56	58	75	62	64	56	93	92	82	83	118	96	143	TC193098	31.7978	34.7786	21.9172	24.2278	28.5711	34.7242	31.6462	26.8954	31.6412	38.1065	43.256	35.4689	41.5914	49.8518	42.2945	50.6497	TC193098	ADP,ATP carrier protein 1, mitochondrial precursor
TC186289	-7.90987e-05	0.239488	0.530907	1.00005	1.18057	1.44484	5.48027	13.4404	0.00377487	0.00977481	TC186289	ADP,ATP carrier protein	TC186289	56	110	57	86	57	93	66	81	63	107	95	93	81	142	117	155	TC186289	32.9755	41.5831	24.9856	37.207	28.0785	43.058	33.6879	34.0395	35.5964	43.8429	44.6665	40.227	40.5892	59.9911	51.5465	54.9	TC186289	ADP,ATP carrier protein 2, mitochondrial precursor
CT575580	-0.0847053	-0.635939	-0.94084	1.06047	1.55395	1.91965	3.76625	20.7424	0.000119074	0.000409447	CT575580	Af187853_1 multispanning membrane protein	CT575580	23	41	37	32	34	27	24	36	14	20	24	26	17	19	24	16	CT575580	13.5435	15.4992	16.2187	13.8445	16.7486	12.5007	12.2502	15.1287	7.9103	8.19494	11.2842	11.2463	8.51873	8.02698	10.5736	5.66709	CT575580	Chromosome chr1 scaffold_5, whole genome shotgun sequence
TC179511	-0.106783	-0.510737	-0.95282	1.07682	1.42478	1.93565	3.41404	14.1565	0.00269963	0.00724441	TC179511	Af234536_1senescence-associated protein	TC179511	19	23	25	33	25	16	22	27	17	19	17	16	12	13	19	13	TC179511	11.1881	8.69465	10.9586	14.2771	12.3151	7.40783	11.2293	11.3465	9.60537	7.78519	7.99296	6.92077	6.01322	5.49215	8.37079	4.60451	TC179511	Chromosome chr14 scaffold_26, whole genome shotgun sequence
TC188815	-0.327107	-1.27764	-1.43238	1.2545	2.42442	2.69891	4.33968	52.5452	2.29193e-11	1.81145e-10	TC188815	AGP6	TC188815	38	77	69	62	35	44	43	67	24	30	9	36	22	28	19	31	TC188815	22.3762	29.1082	30.2457	26.8236	17.2412	20.3715	21.9482	28.1562	13.5605	12.2924	4.23157	15.5717	11.0242	11.8292	8.37079	10.98	TC188815	AGP6
TC155427	-0.111431	0.95107	0.988412	1.0803	1.93331	1.984	4.4484	36.6751	5.39051e-08	2.95548e-07	TC155427	Ala-interacting subunit 3	TC155427	34	25	24	30	19	26	29	29	31	74	63	54	40	77	72	65	TC155427	20.0208	9.45071	10.5202	12.9792	9.35951	12.0377	14.8023	12.187	17.5157	30.3213	29.621	23.3576	20.0441	32.5304	31.7209	23.0226	TC155427	Chromosome chr19 scaffold_126, whole genome shotgun sequence
TC166596	-0.0516851	0.920948	0.990398	1.03647	1.89336	1.98673	4.54308	34.7008	1.40909e-07	7.36352e-07	TC166596	Ala-interacting subunit 3	TC166596	36	27	25	33	20	32	32	31	32	77	65	59	44	80	80	68	TC166596	21.1985	10.2068	10.9586	14.2771	9.85212	14.8157	16.3335	13.0275	18.0807	31.5505	30.5613	25.5203	22.0485	33.7978	35.2454	24.0852	TC166596	Chromosome chr19 scaffold_126, whole genome shotgun sequence
TC194710	0.0427113	0.818598	0.832279	1.03005	1.76369	1.7805	3.25067	15.9276	0.00117339	0.00337772	TC194710	Ala-interacting subunit 3	TC194710	15	13	10	11	14	10	14	11	16	23	26	21	17	27	24	30	TC194710	8.83272	4.91437	4.38344	4.75903	6.89648	4.62989	7.14592	4.62265	9.04035	9.42418	12.2245	9.08351	8.51873	11.4068	10.5736	10.6258	TC194710	Chromosome chr19 scaffold_126, whole genome shotgun sequence
TC164565	0.0221124	-0.174996	-0.672476	1.01545	1.12896	1.59381	6.55287	31.1289	7.98557e-07	3.78972e-06	TC164565	Alanine aminotransferase	TC164565	147	295	215	208	193	236	175	239	160	183	199	202	121	165	110	204	TC164565	86.5606	111.518	94.2439	89.9889	95.0729	109.265	89.324	100.438	90.4035	74.9837	93.5647	87.3747	60.6333	69.708	48.4625	72.2555	TC164565	Alanine aminotransferase
TC192241	0.180968	-0.0454528	-0.656937	1.13364	1.03201	1.57673	4.1516	14.7507	0.00204255	0.00562976	TC192241	Alanine aminotransferase	TC192241	33	32	40	40	37	37	33	54	33	39	38	29	24	26	17	36	TC192241	19.432	12.0969	17.5337	17.3056	18.2264	17.1306	16.844	22.693	18.6457	15.9801	17.8666	12.5439	12.0264	10.9843	7.48966	12.751	TC192241	Alanine aminotransferase
BX678041	-0.042267	-0.134476	-1.05758	1.02973	1.09769	2.08143	3.40583	13.7456	0.00327263	0.00859158	BX678041	Alanine aminotransferase	BX678041	13	36	30	16	11	29	25	23	15	22	27	20	10	11	9	20	BX678041	7.65502	13.609	13.1503	6.92223	5.41866	13.4267	12.7606	9.66555	8.47532	9.01443	12.6947	8.65096	5.01101	4.6472	3.96511	7.08387	BX678041	Alanine aminotransferase
GW742863	0.0378347	-0.765287	0.548002	1.02657	1.69971	1.46206	2.74792	10.983	0.0118182	0.0268354	GW742863	Alanine aminotransferase	GW742863	12	13	9	11	17	9	7	12	7	7	5	7	17	10	21	26	GW742863	7.06617	4.91437	3.94509	4.75903	8.3743	4.1669	3.57296	5.0429	3.95515	2.86823	2.35087	3.02784	8.51873	4.22473	9.25193	9.20903	GW742863	Chromosome chr9 scaffold_7, whole genome shotgun sequence
CT579805	0.199532	-0.0778106	-0.511122	1.14833	1.05542	1.42516	4.07081	9.48577	0.0234832	0.0488618	CT579805	Alanine aminotransferase	CT579805	28	33	36	38	41	29	32	49	27	32	43	24	21	26	21	38	CT579805	16.4877	12.4749	15.7804	16.4403	20.1968	13.4267	16.3335	20.5918	15.2556	13.1119	20.2175	10.3812	10.5231	10.9843	9.25193	13.4593	CT579805	Alanine aminotransferase
TC178454	-0.147372	-0.151905	0.740807	1.10755	1.11104	1.67111	4.13535	20.25	0.00015065	0.000511048	TC178454	Alanine Aminotransferase 2	TC178454	27	45	22	26	34	25	23	22	22	26	26	32	31	48	73	72	TC178454	15.8989	17.0113	9.64356	11.2486	16.7486	11.5747	11.7397	9.24531	12.4305	10.6534	12.2245	13.8415	15.5341	20.2787	32.1615	25.5019	TC178454	Chromosome chr9 scaffold_7, whole genome shotgun sequence
TC193713	0.0637611	-0.104574	-0.335416	1.04519	1.07518	1.26174	10.1643	9.58966	0.0223964	0.0468768	TC193713	Albumin 3	TC193713	2169	2706	2471	2410	2517	2560	2594	2228	1801	2329	2687	2198	2109	2019	2245	2201	TC193713	1277.21	1022.94	1083.15	1042.66	1239.89	1185.25	1324.04	936.298	1017.6	954.301	1263.36	950.741	1056.82	852.973	989.075	779.58	TC193713	Albumin 3
TC191905	0.100479	-0.0531755	-0.328905	1.07213	1.03755	1.25606	8.00221	10.3696	0.0156723	0.0342703	TC191905	Albumin 4	TC191905	467	663	516	505	535	553	589	553	466	518	578	471	453	470	458	514	TC191905	274.992	250.633	226.185	218.483	263.544	256.033	300.639	232.393	263.3	212.249	271.761	203.73	226.999	198.562	201.78	182.055	TC191905	Albumin 4
TC162392	0.262633	1.09724	2.44157	1.19967	2.13945	5.43232	5.19428	150.757	1.80922e-32	7.05318e-31	TC162392	Alcohol dehydrogenase	TC162392	23	34	33	27	26	34	46	29	41	44	88	74	128	142	236	202	TC162392	13.5435	12.853	14.4653	11.6813	12.8078	15.7416	23.4795	12.187	23.1659	18.0289	41.3753	32.0086	64.141	59.9911	103.974	71.5471	TC162392	Alcohol dehydrogenase
TC161497	0.406078	0.928838	2.35309	1.32508	1.90374	5.10919	3.8597	99.1802	2.33219e-21	4.24032e-20	TC161497	Alcohol Dehydrogenase	TC161497	11	15	11	9	7	12	24	16	22	14	27	23	57	60	75	70	TC161497	6.47733	5.67042	4.82178	3.89375	3.44824	5.55587	12.2502	6.72386	12.4305	5.73646	12.6947	9.94861	28.5628	25.3484	33.0426	24.7935	TC161497	Alcohol dehydrogenase
TC176468	-0.31018	0.387319	1.82051	1.23986	1.30796	3.53206	3.75939	94.5763	2.27701e-20	3.87396e-19	TC176468	Alcohol dehydrogenase	TC176468	16	18	17	9	6	11	14	16	11	17	26	24	44	61	63	70	TC176468	9.42156	6.80451	7.45184	3.89375	2.95564	5.09288	7.14592	6.72386	6.21524	6.9657	12.2245	10.3812	22.0485	25.7708	27.7558	24.7935	TC176468	Alcohol dehydrogenase
TC156697	0.43241	1.10132	2.531	1.34949	2.14551	5.77972	3.96319	87.8933	6.20861e-19	9.62259e-18	TC156697	Alcohol dehydrogenase	TC156697	11	13	9	12	7	10	24	18	20	11	39	25	60	64	90	77	TC156697	6.47733	4.91437	3.94509	5.19167	3.44824	4.62989	12.2502	7.56434	11.3004	4.50722	18.3368	10.8137	30.0661	27.0383	39.6511	27.2729	TC156697	Alcohol dehydrogenase
TC158489	0.538569	0.934475	2.46789	1.45253	1.91119	5.53236	3.33925	85.4387	2.08924e-18	3.11645e-17	TC158489	Alcohol dehydrogenase	TC158489	8	8	7	6	6	9	16	10	12	7	18	18	36	44	50	51	TC158489	4.71078	3.02423	3.0684	2.59583	2.95564	4.1669	8.16677	4.20241	6.78026	2.86823	8.46314	7.78587	18.0397	18.5888	22.0284	18.0639	TC158489	Alcohol dehydrogenase
GT268400	0.539115	1.00749	2.50182	1.45308	2.01041	5.66401	3.12941	83.4144	5.68157e-18	8.15899e-17	GT268400	Alcohol dehydrogenase	GT268400	7	6	5	6	5	8	13	8	12	8	13	15	30	38	41	45	GT268400	4.12193	2.26817	2.19172	2.59583	2.46303	3.70391	6.6355	3.36193	6.78026	3.27798	6.11226	6.48822	15.033	16.054	18.0633	15.9387	GT268400	Alcohol dehydrogenase
TC163197	0.248839	0.692049	2.1792	1.18825	1.61558	4.52903	3.89922	74.9211	3.76712e-16	4.59907e-15	TC163197	Alcohol dehydrogenase	TC163197	13	16	17	7	7	12	26	16	20	11	32	21	59	62	76	71	TC163197	7.65502	6.04845	7.45184	3.02847	3.44824	5.55587	13.271	6.72386	11.3004	4.50722	15.0456	9.08351	29.565	26.1933	33.4832	25.1477	TC163197	Alcohol dehydrogenase
BX682602	-0.223021	0.458019	2.11109	1.16718	1.37365	4.32019	2.75835	60.4303	4.75678e-13	4.39665e-12	BX682602	Alcohol dehydrogenase	BX682602	7	7	7	3	2	4	5	9	4	10	9	10	27	31	27	32	BX682602	4.12193	2.6462	3.0684	1.29792	0.985212	1.85196	2.55211	3.78217	2.26009	4.09747	4.23157	4.32548	13.5297	13.0967	11.8953	11.3342	BX682602	Alcohol dehydrogenase
AA556158	-0.197723	0.870168	2.03923	1.14689	1.82788	4.11027	2.95847	38.8631	1.85555e-08	1.07046e-07	AA556158	Alcohol dehydrogenase	AA556158	3	12	9	4	5	12	5	1	6	7	21	16	25	26	39	37	AA556158	1.76654	4.53634	3.94509	1.73056	2.46303	5.55587	2.55211	0.420241	3.39013	2.86823	9.87366	6.92077	12.5275	10.9843	17.1822	13.1052	AA556158	Alcohol dehydrogenase
TC161801	0.306743	-0.105654	0.90971	1.23691	1.07598	1.87867	4.96515	34.6747	1.42707e-07	7.44523e-07	TC161801	Alcohol dehydrogenase	TC161801	37	48	56	52	84	52	41	54	40	58	43	36	93	94	99	117	TC161801	21.7874	18.1454	24.5472	22.4972	41.3789	24.0754	20.9273	22.693	22.6009	23.7653	20.2175	15.5717	46.6024	39.7124	43.6162	41.4406	TC161801	Alcohol dehydrogenase
TC191922	0.105803	-0.448148	0.869286	1.07609	1.36429	1.82676	4.19332	29.0707	2.1641e-06	9.68194e-06	TC191922	Alcohol dehydrogenase	TC191922	16	30	37	38	47	26	21	31	27	26	15	18	59	72	48	64	TC191922	9.42156	11.3408	16.2187	16.4403	23.1525	12.0377	10.7189	13.0275	15.2556	10.6534	7.05261	7.78587	29.565	30.418	21.1473	22.6684	TC191922	Alcohol dehydrogenase
TC179888	-0.0208953	-0.535453	0.716479	1.01459	1.4494	1.64317	3.62719	20.2657	0.000149524	0.000507425	TC179888	Alcohol dehydrogenase	TC179888	12	20	31	22	24	17	15	25	19	17	10	11	31	53	29	42	TC179888	7.06617	7.56056	13.5886	9.51806	11.8225	7.87082	7.65634	10.506	10.7354	6.9657	4.70174	4.75803	15.5341	22.3911	12.7765	14.8761	TC179888	Alcohol dehydrogenase
TC188369	0.0985661	-0.362569	0.78518	1.07071	1.28571	1.72331	3.97072	19.8936	0.000178582	0.000599471	TC188369	Alcohol dehydrogenase	TC188369	13	22	33	36	40	26	18	23	21	24	15	19	50	60	38	49	TC188369	7.65502	8.31662	14.4653	15.575	19.7042	12.0377	9.18761	9.66555	11.8655	9.83393	7.05261	8.21841	25.0551	25.3484	16.7416	17.3555	TC188369	Alcohol dehydrogenase
TC198427	-0.0621175	-0.712261	-0.858354	1.044	1.63837	1.81297	4.52304	18.598	0.000331036	0.00106916	TC198427	Alcohol dehydrogenase	TC198427	28	93	70	45	46	65	57	44	18	54	36	32	22	41	30	49	TC198427	16.4877	35.1566	30.684	19.4688	22.6599	30.0943	29.0941	18.4906	10.1704	22.1263	16.9263	13.8415	11.0242	17.3214	13.217	17.3555	TC198427	Alcohol dehydrogenase
TC175164	0.355499	-0.119742	0.930463	1.27943	1.08654	1.90589	3.92703	17.7299	0.000500022	0.00156406	TC175164	Alcohol dehydrogenase	TC175164	23	26	27	13	41	24	19	27	13	32	22	15	41	30	56	64	TC175164	13.5435	9.82873	11.8353	5.62431	20.1968	11.1117	9.69804	11.3465	7.34528	13.1119	10.3438	6.48822	20.5452	12.6742	24.6718	22.6684	TC175164	Alcohol dehydrogenase
TC157972	0.436623	1.36891	1.02813	1.35343	2.58275	2.03937	3.0941	17.1054	0.000672312	0.00204216	TC157972	Alcohol Dehydrogenase	TC157972	6	11	13	5	9	10	11	16	13	30	32	15	14	25	24	16	TC157972	3.53309	4.15831	5.69847	2.1632	4.43345	4.62989	5.61465	6.72386	7.34528	12.2924	15.0456	6.48822	7.01542	10.5618	10.5736	5.66709	TC157972	Alcohol dehydrogenase
TC193354	0.390706	0.116939	1.03037	1.31104	1.08443	2.04255	3.14358	12.8007	0.00508799	0.0127919	TC193354	Alcohol dehydrogenase	TC193354	14	14	9	9	23	12	8	16	7	19	13	11	21	19	32	34	TC193354	8.24387	5.2924	3.94509	3.89375	11.3299	5.55587	4.08338	6.72386	3.95515	7.78519	6.11226	4.75803	10.5231	8.02698	14.0982	12.0426	TC193354	Alcohol dehydrogenase
CT577496	0.303334	-0.608534	0.590157	1.23399	1.52471	1.50541	2.84935	9.68528	0.0214399	0.0451467	CT577496	Alcohol dehydrogenase	CT577496	8	16	11	11	15	10	9	21	12	9	2	6	16	26	18	16	CT577496	4.71078	6.04845	4.82178	4.75903	7.38909	4.62989	4.59381	8.82507	6.78026	3.68772	0.940348	2.59529	8.01762	10.9843	7.93022	5.66709	CT577496	Alcohol dehydrogenase
TC170591	-0.170962	-0.455336	-0.795752	1.12581	1.3711	1.73598	4.63041	17.7944	0.000484945	0.00151909	TC170591	Alcohol dehydrogenase class-3 (EC 1.1.1.1) (Alcohol dehydrogenase class-III) (S-(hydroxymethyl)glutathione dehydrogenase)	TC170591	45	62	67	68	41	52	48	68	41	43	28	62	32	37	37	49	TC170591	26.4981	23.4378	29.369	29.4195	20.1968	24.0754	24.5003	28.5764	23.1659	17.6191	13.1649	26.818	16.0352	15.6315	16.301	17.3555	TC170591	Alcohol dehydrogenase class-3 (EC 1.1.1.1) (Alcohol dehydrogenase class-III) (S-(hydroxymethyl)glutathione dehydrogenase)
TC161572	-0.0294949	-0.217238	-0.497918	1.02065	1.16251	1.41217	5.60751	11.651	0.00867951	0.0204463	TC161572	Alcohol dehydrogenase class-3 (EC 1.1.1.1) (Alcohol dehydrogenase class-III) (S-(hydroxymethyl)glutathione dehydrogenase)	TC161572	76	144	118	103	93	75	114	133	64	110	96	103	80	76	79	109	TC161572	44.7524	54.4361	51.7245	44.5618	45.8123	34.7242	58.1882	55.8921	36.1614	45.0722	45.1367	44.5525	40.0881	32.1079	34.8049	38.6071	TC161572	Alcohol dehydrogenase class-3 (EC 1.1.1.1) (Alcohol dehydrogenase class-III) (S-(hydroxymethyl)glutathione dehydrogenase)
TC158289	0.17936	-0.0633213	-0.897128	1.13238	1.04487	1.86236	3.34614	15.2898	0.00158498	0.00445457	TC158289	Alcohol dehydrogenase-like 3	TC158289	12	20	24	27	17	23	22	29	18	19	16	25	11	17	9	12	TC158289	7.06617	7.56056	10.5202	11.6813	8.3743	10.6488	11.2293	12.187	10.1704	7.78519	7.52279	10.8137	5.51212	7.18204	3.96511	4.25032	TC158289	Chromosome chr2 scaffold_105, whole genome shotgun sequence
TC174354	-0.0130114	-0.232079	-0.818191	1.00906	1.17453	1.76319	3.90689	13.2575	0.00411149	0.010554	TC174354	Alcohol dehydrogenase-like 3	TC174354	23	33	40	38	43	26	29	30	18	34	28	33	20	28	13	23	TC174354	13.5435	12.4749	17.5337	16.4403	21.1821	12.0377	14.8023	12.6072	10.1704	13.9314	13.1649	14.2741	10.022	11.8292	5.72738	8.14645	TC174354	Chromosome chr2 scaffold_105, whole genome shotgun sequence
TC190581	-0.31612	-0.916212	0.566133	1.24498	1.88715	1.48055	2.99635	11.6998	0.00848554	0.0200563	TC190581	Alcohol dehydrogenase-like 3	TC190581	11	13	16	19	15	13	7	11	7	19	4	1	32	13	31	19	TC190581	6.47733	4.91437	7.0135	8.22014	7.38909	6.01886	3.57296	4.62265	3.95515	7.78519	1.8807	0.432548	16.0352	5.49215	13.6576	6.72967	TC190581	Chromosome chr2 scaffold_105, whole genome shotgun sequence
TC180027	-0.23046	-0.173096	0.53916	1.17321	1.12748	1.45313	4.28256	16.5044	0.000893521	0.00264087	TC180027	Alcohol dehydrogenase, zinc-dependent	TC180027	30	27	42	42	34	21	30	32	19	40	34	32	57	49	55	68	TC180027	17.6654	10.2068	18.4104	18.1708	16.7486	9.72277	15.3127	13.4477	10.7354	16.3899	15.9859	13.8415	28.5628	20.7012	24.2312	24.0852	TC180027	Alcohol dehydrogenase, zinc-dependent
TC155141	1.10036	1.44417	1.70545	2.14409	2.72106	3.2613	2.84757	13.6823	0.00337103	0.00883167	TC155141	Alcohol dehydrogenase, zinc-dependent	TC155141	4	10	3	5	8	12	18	7	5	20	22	13	11	31	25	12	TC155141	2.35539	3.78028	1.31503	2.1632	3.94085	5.55587	9.18761	2.94169	2.82511	8.19494	10.3438	5.62313	5.51212	13.0967	11.0142	4.25032	TC155141	Alcohol dehydrogenase, zinc-dependent
TC160401	1.07262	2.63983	1.06229	2.10325	6.2326	2.08824	4.42999	119.734	8.80493e-26	2.15196e-24	TC160401	Alcohol oxidase	TC160401	11	28	6	14	29	29	29	32	59	105	103	96	26	21	53	35	TC160401	6.47733	10.5848	2.63006	6.05695	14.2856	13.4267	14.8023	13.4477	33.3363	43.0234	48.4279	41.5246	13.0286	8.87193	23.3501	12.3968	TC160401	Alcohol oxidase
TC174914	1.33212	2.73308	1.33014	2.51773	6.64875	2.51427	6.49289	322.259	1.51258e-69	3.84469e-67	TC174914	alcohol oxidase-related	TC174914	45	83	39	62	121	161	131	142	279	398	406	415	149	133	189	159	TC174914	26.4981	31.3763	17.0954	26.8236	59.6053	74.5413	66.8654	59.6743	157.641	163.079	190.891	179.507	74.6641	56.1889	83.2673	56.3167	TC174914	alcohol oxidase-related
TC156903	0.0137318	0.48812	0.805047	1.00956	1.40262	1.7472	6.61307	54.6322	8.2258e-12	6.77962e-11	TC156903	Aldehyde dehydrogenase	TC156903	118	157	159	172	166	140	122	166	184	236	184	236	287	271	281	334	TC156903	69.484	59.3504	69.6966	74.4139	81.7726	64.8185	62.2716	69.7601	103.964	96.7003	86.5121	102.081	143.816	114.49	123.8	118.301	TC156903	Aldehyde dehydrogenase
TC159213	0.0834491	0.469722	0.835104	1.05955	1.38484	1.78399	6.44893	48.2736	1.86233e-10	1.34556e-09	TC159213	Aldehyde dehydrogenase aldh2b4_v3	TC159213	102	137	148	146	139	123	120	167	177	171	159	218	252	248	253	301	TC159213	60.0625	51.7899	64.8748	63.1653	68.4722	56.9477	61.2508	70.1803	100.009	70.0667	74.7577	94.2955	126.278	104.773	111.464	106.612	TC159213	Chromosome chr17 scaffold_12, whole genome shotgun sequence
TC186035	0.101201	0.164913	1.94369	1.07267	1.1211	3.84687	3.64405	76.8114	1.48192e-16	1.87586e-15	TC186035	Aldehyde Dehydrogenase Family 2 Member Mitochondrial	TC186035	10	14	13	15	15	12	12	15	8	23	14	13	34	51	45	99	TC186035	5.88848	5.2924	5.69847	6.48959	7.38909	5.55587	6.12508	6.30362	4.52017	9.42418	6.58244	5.62313	17.0375	21.5461	19.8256	35.0651	TC186035	Aldehyde dehydrogenase
TC195319	0.0949203	0.0629513	1.91209	1.06801	1.0446	3.76354	3.51676	55.8978	4.41734e-12	3.71542e-11	TC195319	Aldehyde Dehydrogenase Family 2 Member Mitochondrial	TC195319	12	14	7	15	15	15	7	13	1	21	11	18	35	51	34	88	TC195319	7.06617	5.2924	3.0684	6.48959	7.38909	6.94484	3.57296	5.46314	0.565022	8.60469	5.17192	7.78587	17.5386	21.5461	14.9793	31.169	TC195319	Chromosome chr14 scaffold_21, whole genome shotgun sequence
TC181922	0.119518	1.51773	2.12874	1.08637	2.86341	4.37335	3.74081	72.0983	1.51655e-15	1.75376e-14	TC181922	Aldehyde dehydrogenase family 3 member chloroplastic-like	TC181922	3	14	14	12	7	18	5	15	29	35	31	25	34	73	55	45	TC181922	1.76654	5.2924	6.13681	5.19167	3.44824	8.33381	2.55211	6.30362	16.3856	14.3411	14.5754	10.8137	17.0375	30.8405	24.2312	15.9387	TC181922	Chromosome chr7 scaffold_20, whole genome shotgun sequence
TC164826	-0.625359	1.01463	1.72145	1.54259	2.02039	3.29767	3.12562	50.3398	6.76275e-11	5.10076e-10	TC164826	Aldehyde dehydrogenase family 3 member h1	TC164826	6	20	5	5	6	8	4	4	16	20	12	23	22	41	25	44	TC164826	3.53309	7.56056	2.19172	2.1632	2.95564	3.70391	2.04169	1.68097	9.04035	8.19494	5.64209	9.94861	11.0242	17.3214	11.0142	15.5845	TC164826	Variable substrate
TC156051	-0.178618	1.16892	1.02913	1.1318	2.24843	2.0408	4.01868	57.9444	1.61543e-12	1.41492e-11	TC156051	Aldo-keto reductase family 4 member c10-like	TC156051	11	25	24	20	17	14	18	19	35	41	48	53	40	46	40	55	TC156051	6.47733	9.45071	10.5202	8.65278	8.3743	6.48185	9.18761	7.98459	19.7758	16.7996	22.5684	22.9251	20.0441	19.4337	17.6227	19.4806	TC156051	Chromosome chr1 scaffold_22, whole genome shotgun sequence
TC178695	-0.587298	0.132814	0.559248	1.50243	1.09643	1.4735	3.16772	14.6728	0.00211875	0.00580954	TC178695	Aldo-keto reductase family 4 member c9-like	TC178695	9	14	20	18	8	7	14	10	11	17	19	19	18	26	27	29	TC178695	5.29963	5.2924	8.76687	7.7875	3.94085	3.24092	7.14592	4.20241	6.21524	6.9657	8.93331	8.21841	9.01983	10.9843	11.8953	10.2716	TC178695	Chromosome chr8 scaffold_23, whole genome shotgun sequence
DR102084	0.270193	0.890111	2.3524	1.20597	1.85332	5.10674	4.22788	166.28	8.08483e-36	3.81971e-34	DR102084	Aldose 1-epimerase family expressed	DR102084	13	24	10	15	15	23	21	13	24	27	33	29	68	88	91	106	DR102084	7.65502	9.07268	4.38344	6.48959	7.38909	10.6488	10.7189	5.46314	13.5605	11.0632	15.5157	12.5439	34.0749	37.1776	40.0917	37.5445	DR102084	Os09g0108600 protein
TC166415	0.531586	1.47199	2.74756	1.44552	2.77405	6.71581	5.80301	307.059	2.95102e-66	6.819e-64	TC166415	Aldose 1-Epimerase Family Protein	TC166415	29	56	26	38	35	63	58	51	76	115	100	116	177	319	288	330	TC166415	17.0766	21.1696	11.3969	16.4403	17.2412	29.1683	29.6045	21.4323	42.9416	47.1209	47.0174	50.1756	88.695	134.769	126.884	116.884	TC166415	Os09g0108600 protein
BF186114	0.475377	0.96015	2.51167	1.39028	1.94551	5.70279	3.69976	123.882	1.12512e-26	2.93014e-25	BF186114	Aldose 1-epimerase family protein, expressed	BF186114	8	14	7	9	10	15	17	9	14	18	25	16	43	66	63	71	BF186114	4.71078	5.2924	3.0684	3.89375	4.92606	6.94484	8.67719	3.78217	7.9103	7.37545	11.7544	6.92077	21.5474	27.8832	27.7558	25.1477	BF186114	Aldose 1-epimerase family protein, expressed
CR354650	0.143368	0.0857424	-1.03026	1.10448	1.06123	2.04239	3.31749	14.7091	0.00208286	0.0057272	CR354650	Aldose reductase-like protein	CR354650	20	26	19	15	26	24	14	22	19	24	18	23	20	6	3	14	CR354650	11.777	9.82873	8.32853	6.48959	12.8078	11.1117	7.14592	9.24531	10.7354	9.83393	8.46314	9.94861	10.022	2.53484	1.3217	4.95871	CR354650	Aldose reductase-like protein
TC186323	0.215594	0.0602551	-0.734489	1.16118	1.04265	1.66381	3.70154	10.2174	0.0168057	0.0364078	TC186323	Aldose reductase-like protein	TC186323	20	30	31	22	31	31	22	32	20	28	29	29	34	8	8	17	TC186323	11.777	11.3408	13.5886	9.51806	15.2708	14.3527	11.2293	13.4477	11.3004	11.4729	13.6351	12.5439	17.0375	3.37978	3.52454	6.02129	TC186323	Aldose reductase-like protein
TC162895	-0.27437	0.651672	0.330056	1.20947	1.57099	1.25706	3.52215	10.6329	0.0138858	0.0308786	TC162895	Alf domain class transcription factor	TC162895	14	33	16	11	18	13	17	10	29	29	20	35	20	18	26	39	TC162895	8.24387	12.4749	7.0135	4.75903	8.86691	6.01886	8.67719	4.20241	16.3856	11.8827	9.40348	15.1392	10.022	7.60451	11.4548	13.8135	TC162895	Chromosome chr8 scaffold_99, whole genome shotgun sequence
TC156277	0.0179881	-0.574516	-1.04878	1.01255	1.48918	2.06879	3.49357	11.4969	0.00932103	0.02174	TC156277	Alginate regulatory protein AlgP	TC156277	15	40	26	27	24	47	14	19	11	34	13	13	15	22	7	12	TC156277	8.83272	15.1211	11.3969	11.6813	11.8225	21.7605	7.14592	7.98459	6.21524	13.9314	6.11226	5.62313	7.51652	9.2944	3.08398	4.25032	TC156277	Alginate regulatory protein AlgP
TC170174	0.156129	1.30242	0.482839	1.11429	2.46642	1.39749	2.80179	13.7969	0.00319503	0.00840697	TC170174	Allene oxide cyclase	TC170174	5	16	6	6	4	13	10	8	12	24	25	19	11	8	20	11	TC170174	2.94424	6.04845	2.63006	2.59583	1.97042	6.01886	5.10423	3.36193	6.78026	9.83393	11.7544	8.21841	5.51212	3.37978	8.81136	3.89613	TC170174	Allene oxide cyclase
TC180283	0.498023	1.87478	1.14669	1.41228	3.66747	2.21405	4.34477	64.7281	5.73493e-14	5.80296e-13	TC180283	Allene oxide cyclase chloroplastic-like	TC180283	16	33	10	17	18	27	31	27	41	93	85	57	42	55	40	48	TC180283	9.42156	12.4749	4.38344	7.35486	8.86691	12.5007	15.8231	11.3465	23.1659	38.1065	39.9648	24.6552	21.0463	23.236	17.6227	17.0013	TC180283	Allene oxide cyclase
TC160651	0.408664	1.5722	0.667378	1.32746	2.97358	1.58818	3.62908	29.1232	2.10983e-06	9.46146e-06	TC160651	Allene oxide cyclase chloroplastic-like	TC160651	11	23	6	14	10	17	20	22	21	49	56	33	27	26	23	17	TC160651	6.47733	8.69465	2.63006	6.05695	4.92606	7.87082	10.2085	9.24531	11.8655	20.0776	26.3298	14.2741	13.5297	10.9843	10.1331	6.02129	TC160651	Allene oxide cyclase precursor
TC163422	0.431788	1.54498	0.733593	1.3489	2.91799	1.66278	3.55769	27.0088	5.86226e-06	2.46537e-05	TC163422	Allene oxide cyclase chloroplastic-like	TC163422	9	22	6	14	8	16	21	21	20	46	49	32	24	28	23	17	TC163422	5.29963	8.31662	2.63006	6.05695	3.94085	7.40783	10.7189	8.82507	11.3004	18.8484	23.0385	13.8415	12.0264	11.8292	10.1331	6.02129	TC163422	Allene oxide cyclase precursor
TC194521	0.292521	1.55307	0.689062	1.22478	2.93442	1.61223	3.20656	26.1626	8.81811e-06	3.60932e-05	TC194521	Allene oxide cyclase chloroplastic-like	TC194521	6	19	6	9	5	14	12	16	14	35	38	29	19	16	20	15	TC194521	3.53309	7.18254	2.63006	3.89375	2.46303	6.48185	6.12508	6.72386	7.9103	14.3411	17.8666	12.5439	9.52093	6.75956	8.81136	5.3129	TC194521	Allene oxide cyclase precursor
TC176714	0.374588	1.46903	0.687505	1.29647	2.76836	1.6105	3.54105	23.4773	3.21126e-05	0.00012132	TC176714	Allene oxide cyclase chloroplastic-like	TC176714	11	21	6	14	8	17	20	20	18	45	51	29	27	25	22	17	TC176714	6.47733	7.93859	2.63006	6.05695	3.94085	7.87082	10.2085	8.40483	10.1704	18.4386	23.9789	12.5439	13.5297	10.5618	9.6925	6.02129	TC176714	Allene oxide cyclase precursor
TC177726	1.10278	2.27507	1.30464	2.14768	4.84023	2.47022	4.2601	56.4262	3.40707e-12	2.89635e-11	TC177726	Allene oxide synthase	TC177726	9	25	8	15	29	36	16	37	33	126	66	51	28	48	41	37	TC177726	5.29963	9.45071	3.50675	6.48959	14.2856	16.6676	8.16677	15.5489	18.6457	51.6281	31.0315	22.06	14.0308	20.2787	18.0633	13.1052	TC177726	Chromosome chr18 scaffold_1, whole genome shotgun sequence
TC193996	0.149642	-0.81852	-1.18451	1.10929	1.7636	2.27286	4.08002	37.2738	4.02672e-08	2.24061e-07	TC193996	Allene oxide synthase 2	TC193996	24	51	56	37	57	43	38	40	27	23	21	21	23	22	21	14	TC193996	14.1323	19.2794	24.5472	16.0076	28.0785	19.9085	19.3961	16.8097	15.2556	9.42418	9.87366	9.08351	11.5253	9.2944	9.25193	4.95871	TC193996	Allene oxide synthase 2
TC155184	-0.574154	-0.135723	0.727444	1.4888	1.09864	1.6557	4.09628	29.2777	1.95788e-06	8.82051e-06	TC155184	Allyl alcohol dehydrogenase	TC155184	15	46	25	39	23	18	12	27	22	28	32	28	39	48	49	94	TC155184	8.83272	17.3893	10.9586	16.8729	11.3299	8.33381	6.12508	11.3465	12.4305	11.4729	15.0456	12.1113	19.543	20.2787	21.5878	33.2942	TC155184	Allyl alcohol dehydrogenase
TC158519	-0.335721	0.125492	0.803563	1.26201	1.09088	1.74541	3.09267	12.6737	0.00539799	0.0134939	TC158519	Alpha 1,3 fucosyltransferase	TC158519	14	15	13	10	12	5	11	12	4	14	20	19	15	30	23	35	TC158519	8.24387	5.67042	5.69847	4.32639	5.91127	2.31495	5.61465	5.0429	2.26009	5.73646	9.40348	8.21841	7.51652	12.6742	10.1331	12.3968	TC158519	Alpha 1,3 fucosyltransferase
TC157219	0.796407	0.827701	1.88753	1.73677	1.77485	3.70001	3.38111	45.1446	8.62079e-10	5.78162e-09	TC157219	Alpha beta fold family expressed	TC157219	6	17	3	11	14	21	12	15	19	14	15	16	28	41	41	42	TC157219	3.53309	6.42648	1.31503	4.75903	6.89648	9.72277	6.12508	6.30362	10.7354	5.73646	7.05261	6.92077	14.0308	17.3214	18.0633	14.8761	TC157219	Os10g0135600 protein
TC185481	-0.406456	-0.910272	-1.02132	1.32543	1.8794	2.02978	2.97588	11.7988	0.00810506	0.0192429	TC185481	Alpha beta hydrolase domain containing protein	TC185481	19	28	11	23	19	17	9	14	12	11	9	10	11	10	9	14	TC185481	11.1881	10.5848	4.82178	9.9507	9.35951	7.87082	4.59381	5.88338	6.78026	4.50722	4.23157	4.32548	5.51212	4.22473	3.96511	4.95871	TC185481	Chromosome undetermined scaffold_129, whole genome shotgun sequence
TC196347	0.850993	1.09446	0.927059	1.80374	2.13533	1.9014	4.17059	18.0581	0.000427872	0.00135337	TC196347	Alpha beta-hydrolase domain-containing protein	TC196347	18	21	29	12	32	28	45	35	22	44	61	44	30	47	35	60	TC196347	10.5993	7.93859	12.712	5.19167	15.7634	12.9637	22.969	14.7084	12.4305	18.0289	28.6806	19.0321	15.033	19.8562	15.4199	21.2516	TC196347	F26F24.20
TC171200	0.8364	0.992804	0.750805	1.78559	1.99005	1.68273	3.78811	11.8168	0.00803768	0.0191162	TC171200	Alpha beta-hydrolase domain-containing protein	TC171200	16	20	15	13	13	33	39	26	16	34	35	43	21	34	21	46	TC171200	9.42156	7.56056	6.57515	5.62431	6.40388	15.2786	19.9065	10.9263	9.04035	13.9314	16.4561	18.5996	10.5231	14.3641	9.25193	16.2929	TC171200	Chromosome undetermined scaffold_504, whole genome shotgun sequence
TC195590	0.00418242	0.330464	0.447638	1.0029	1.25742	1.36381	5.10743	12.1264	0.00696234	0.0168702	TC195590	Alpha chain of nascent polypeptide associated complex	TC195590	45	71	58	61	48	62	52	66	62	66	82	80	68	94	87	107	TC195590	26.4981	26.84	25.4239	26.391	23.6451	28.7053	26.542	27.7359	35.0313	27.0433	38.5543	34.6038	34.0749	39.7124	38.3294	37.8987	TC195590	Alpha chain of nascent polypeptide associated complex
TC172199	-0.00626484	-0.765048	-0.706774	1.00435	1.69943	1.63215	4.34656	22.7078	4.646e-05	0.000171546	TC172199	Alpha galactosidase	TC172199	31	68	55	45	46	56	39	49	22	24	33	35	36	22	39	36	TC172199	18.2543	25.7059	24.1089	19.4688	22.6599	25.9274	19.9065	20.5918	12.4305	9.83393	15.5157	15.1392	18.0397	9.2944	17.1822	12.751	TC172199	Alpha galactosidase
TC178361	-0.0934055	-0.284337	-1.1422	1.06689	1.21785	2.20718	6.04277	66.3879	2.53179e-14	2.63959e-13	TC178361	Alpha tubulin	TC178361	125	219	164	153	124	157	122	197	113	167	111	142	71	98	77	83	TC178361	73.606	82.7882	71.8883	66.1938	61.0831	72.6893	62.2716	82.7875	63.8474	68.4278	52.1893	61.4218	35.5782	41.4023	33.9237	29.3981	TC178361	Alpha tubulin
TC181530	-0.0583058	-0.125834	-1.12385	1.04124	1.09114	2.17928	5.5921	60.1069	5.57701e-13	5.13238e-12	TC181530	Alpha tubulin	TC181530	99	138	117	105	99	104	83	144	95	116	87	117	56	61	56	60	TC181530	58.2959	52.1679	51.2862	45.4271	48.768	48.1509	42.3651	60.5148	53.6771	47.5307	40.9052	50.6081	28.0617	25.7708	24.6718	21.2516	TC181530	Alpha tubulin
TC194305	0.00295049	0.0149625	-1.03649	1.00205	1.01043	2.05123	5.36593	48.3078	1.83133e-10	1.32391e-09	TC194305	Alpha tubulin	TC194305	82	108	97	85	91	79	71	123	89	107	76	99	45	56	50	50	TC194305	48.2855	40.827	42.5193	36.7743	44.8271	36.5761	36.24	51.6897	50.2869	43.8429	35.7332	42.8223	22.5496	23.6585	22.0284	17.7097	TC194305	Alpha tubulin
TC195161	0.0998722	0.0766225	-0.922785	1.07168	1.05455	1.89577	5.09642	37.4007	3.78522e-08	2.11456e-07	TC195161	Alpha tubulin	TC195161	64	81	81	68	78	63	60	107	76	90	61	79	40	46	42	44	TC195161	37.6863	30.6203	35.5058	29.4195	38.4233	29.1683	30.6254	44.9658	42.9416	36.8772	28.6806	34.1713	20.0441	19.4337	18.5039	15.5845	TC195161	Alpha tubulin
TC188933	0.0526751	-0.142576	-0.672822	1.03719	1.10387	1.59419	7.93869	32.0869	5.01743e-07	2.45798e-06	TC188933	Alpha tubulin	TC188933	417	784	491	551	566	584	476	603	405	604	484	492	388	406	363	368	TC188933	245.55	296.374	215.227	238.384	278.815	270.386	242.961	253.406	228.834	247.487	227.564	212.814	194.427	171.524	159.926	130.343	TC188933	Chromosome chr3 scaffold_95, whole genome shotgun sequence
AA556381	-0.355484	-0.45374	-1.18502	1.27941	1.36959	2.27367	3.16995	14.34	0.00247701	0.00670794	AA556381	Alpha tubulin	AA556381	16	26	21	26	13	21	17	16	20	15	19	9	12	9	8	14	AA556381	9.42156	9.82873	9.20521	11.2486	6.40388	9.72277	8.67719	6.72386	11.3004	6.14621	8.93331	3.89293	6.01322	3.80225	3.52454	4.95871	AA556381	Chromosome chr14 scaffold_21, whole genome shotgun sequence
TC191358	-0.0995083	-0.260865	-1.19619	1.07141	1.1982	2.29133	7.48392	67.3992	1.53825e-14	1.63049e-13	TC191358	Alpha Tubulin 1	TC191358	349	618	430	419	384	445	310	500	292	481	329	390	195	286	164	224	TC191358	205.508	233.621	188.488	181.276	189.161	206.03	158.231	210.121	164.986	197.088	154.687	168.694	97.7148	120.827	72.2531	79.3393	TC191358	Alpha tubulin 1
TC190023	-0.15718	-0.343864	-1.05577	1.11511	1.26915	2.07883	6.22236	50.152	7.41526e-11	5.57307e-10	TC190023	Alpha Tubulin 1	TC190023	155	273	167	166	165	187	119	188	111	172	140	167	79	135	78	112	TC190023	91.2714	103.202	73.2034	71.8181	81.28	86.579	60.7403	79.0054	62.7174	70.4765	65.8244	72.2355	39.587	57.0338	34.3643	39.6697	TC190023	Alpha tubulin 1
TC194282	-0.174483	-0.338381	-1.09403	1.12856	1.26434	2.1347	6.15376	49.3888	1.07806e-10	7.96111e-10	TC194282	Alpha Tubulin 1	TC194282	150	265	158	157	153	178	112	182	108	170	134	156	72	131	74	100	TC194282	88.3272	100.177	69.2583	67.9243	75.3687	82.4121	57.1674	76.4839	61.0223	69.657	63.0033	67.4775	36.0793	55.3439	32.602	35.4193	TC194282	Alpha tubulin 1
TC189661	-0.142676	-0.272536	-1.17979	1.10395	1.20793	2.26544	6.65397	48.7427	1.47981e-10	1.07715e-09	TC189661	Alpha Tubulin 1	TC189661	173	386	229	251	215	226	167	293	141	304	182	217	116	173	87	120	TC189661	101.871	145.919	100.381	108.592	105.91	104.636	85.2406	123.131	79.668	124.563	85.5717	93.8629	58.1278	73.0878	38.3294	42.5032	TC189661	Chromosome chr3 scaffold_95, whole genome shotgun sequence
TC197364	-0.105641	-0.470773	-1.25682	1.07597	1.38585	2.38968	4.89952	45.8085	6.22894e-10	4.23335e-09	TC197364	Alpha tubulin 1	TC197364	72	89	75	68	63	92	59	61	48	54	54	61	29	36	23	55	TC197364	42.397	33.6445	32.8758	29.4195	31.0342	42.595	30.115	25.6347	27.121	22.1263	25.3894	26.3854	14.5319	15.209	10.1331	19.4806	TC197364	Alpha tubulin 1
BQ698407	-0.150315	-0.500301	-1.31685	1.10981	1.41451	2.49122	4.61585	40.909	6.83646e-09	4.14526e-08	BQ698407	Alpha tubulin 1	BQ698407	61	75	62	55	50	78	46	48	38	45	47	47	24	31	16	43	BQ698407	35.9197	28.3521	27.1773	23.7951	24.6303	36.1132	23.4795	20.1716	21.4708	18.4386	22.0982	20.3298	12.0264	13.0967	7.04909	15.2303	BQ698407	Alpha tubulin 1
TC189532	0.0306906	-0.246173	-1.18413	1.0215	1.18606	2.27226	4.45701	39.4132	1.41877e-08	8.29401e-08	TC189532	Alpha tubulin 1	TC189532	43	65	51	48	49	66	36	54	44	39	36	52	19	28	22	32	TC189532	25.3205	24.5718	22.3555	20.7667	24.1377	30.5573	18.3752	22.693	24.861	15.9801	16.9263	22.4925	9.52093	11.8292	9.6925	11.3342	TC189532	Alpha tubulin 1
TC188154	-0.0795504	-0.401083	-1.11933	1.05669	1.3205	2.17247	4.66476	37.2584	4.05708e-08	2.25652e-07	TC188154	Alpha Tubulin 1	TC188154	60	81	60	49	53	71	46	60	37	47	52	51	26	39	25	38	TC188154	35.3309	30.6203	26.3006	21.1993	26.1081	32.8722	23.4795	25.2145	20.9058	19.2581	24.4491	22.06	13.0286	16.4764	11.0142	13.4593	TC188154	Alpha tubulin 1
TC188209	-0.150726	-0.395496	-1.24043	1.11013	1.3154	2.3627	5.03265	36.456	5.99734e-08	3.26425e-07	TC188209	Alpha tubulin 1	TC188209	82	102	78	70	63	109	58	62	56	64	62	68	30	53	24	51	TC188209	48.2855	38.5589	34.1908	30.2847	31.0342	50.4658	29.6045	26.055	31.6412	26.2238	29.1508	29.4133	15.033	22.3911	10.5736	18.0639	TC188209	Alpha tubulin 1
TC183019	-0.121227	-0.281578	-1.18107	1.08766	1.21552	2.26745	4.93993	35.0975	1.1618e-07	6.11148e-07	TC183019	Alpha tubulin 1	TC183019	71	94	76	61	58	100	56	56	58	63	58	66	29	48	25	47	TC183019	41.8082	35.5347	33.3141	26.391	28.5711	46.2989	28.5837	23.5335	32.7713	25.8141	27.2701	28.5482	14.5319	20.2787	11.0142	16.6471	TC183019	Alpha tubulin 1
TC194431	-0.01059	-0.194439	-1.02051	1.00737	1.14428	2.02864	5.7866	31.459	6.8043e-07	3.26694e-06	TC194431	Alpha Tubulin 1	TC194431	72	199	127	140	122	137	88	161	73	166	94	126	61	107	47	71	TC194431	42.397	75.2276	55.6696	60.5695	60.0979	63.4295	44.9172	67.6589	41.2466	68.018	44.1964	54.5011	30.5672	45.2046	20.7067	25.1477	TC194431	Alpha tubulin 1
TC191538	0.00702703	-0.159696	-0.965064	1.00488	1.11705	1.95215	5.42603	29.0084	2.23035e-06	9.95628e-06	TC191538	Alpha tubulin 1	TC191538	88	114	102	94	93	110	61	129	90	89	67	105	39	49	43	101	TC191538	51.8186	43.0952	44.711	40.6681	45.8123	50.9288	31.1358	54.2111	50.8519	36.4675	31.5017	45.4176	19.543	20.7012	18.9444	35.7735	TC191538	Alpha tubulin 1
TC195791	0.0236776	-0.0156056	-0.6926	1.01655	1.01088	1.61619	4.98792	19.811	0.000185758	0.000621754	TC195791	Alpha tubulin 1	TC195791	71	79	64	59	70	76	57	68	55	66	59	89	35	50	42	63	TC195791	41.8082	29.8642	28.054	25.5257	34.4824	35.1872	29.0941	28.5764	31.0762	27.0433	27.7403	38.4968	17.5386	21.1236	18.5039	22.3142	TC195791	Alpha tubulin 1
TC174700	1.06139	2.35861	-0.348347	2.08695	5.12875	1.2731	3.10944	75.9574	2.25891e-16	2.82286e-15	TC174700	Alpha- -galactosyltransferase gmh3-like	TC174700	3	11	1	13	14	14	17	11	27	41	38	36	1	8	10	5	TC174700	1.76654	4.15831	0.438344	5.62431	6.89648	6.48185	8.67719	4.62265	15.2556	16.7996	17.8666	15.5717	0.501101	3.37978	4.40568	1.77097	TC174700	Candida glabrata strain CBS138 chromosome K complete sequence
TC173110	-0.0812004	-0.433372	-1.35293	1.0579	1.35039	2.55431	5.75881	70.3836	3.53271e-15	3.99797e-14	TC173110	Alpha- Partial	TC173110	131	177	138	112	118	161	105	130	97	108	102	100	46	83	46	69	TC173110	77.1391	66.911	60.4914	48.4556	58.1275	74.5413	53.5944	54.6314	54.8071	44.2527	47.9578	43.2548	23.0507	35.0652	20.2661	24.4393	TC173110	alpha-tubulin [Pinus taeda]
TC194538	0.0966449	-0.432861	-1.70396	1.06928	1.34991	3.25794	3.94627	58.9865	9.67729e-13	8.68564e-12	TC194538	Alpha- partial	TC194538	34	48	37	32	40	44	38	34	28	36	22	24	14	12	11	14	TC194538	20.0208	18.1454	16.2187	13.8445	19.7042	20.3715	19.3961	14.2882	15.8206	14.7509	10.3438	10.3812	7.01542	5.06967	4.84625	4.95871	TC194538	Chromosome chr14 scaffold_21, whole genome shotgun sequence
TC183138	0.0250457	-0.627842	-1.58938	1.01751	1.54525	3.0092	3.85944	50.9214	5.08442e-11	3.89734e-10	TC183138	Alpha- partial	TC183138	36	32	38	40	36	39	34	36	19	28	20	27	9	11	19	15	TC183138	21.1985	12.0969	16.6571	17.3056	17.7338	18.0566	17.3544	15.1287	10.7354	11.4729	9.40348	11.6788	4.50991	4.6472	8.37079	5.3129	TC183138	Chromosome chr3 scaffold_95, whole genome shotgun sequence
CT575497	-0.0372353	-0.588956	-1.42037	1.02615	1.50416	2.67654	4.18474	47.0514	3.38922e-10	2.37713e-09	CT575497	Alpha- partial	CT575497	43	48	42	52	44	47	45	39	23	34	32	33	12	13	28	24	CT575497	25.3205	18.1454	18.4104	22.4972	21.6747	21.7605	22.969	16.3894	12.9955	13.9314	15.0456	14.2741	6.01322	5.49215	12.3359	8.50064	CT575497	Chromosome chr3 scaffold_95, whole genome shotgun sequence
TC194178	-0.10199	-0.298379	-1.26477	1.07325	1.22976	2.40289	5.84307	43.3415	2.08261e-09	1.3334e-08	TC194178	Alpha- Partial	TC194178	88	226	125	155	127	127	105	167	71	183	104	115	76	85	38	66	TC194178	51.8186	85.4344	54.7929	67.0591	62.5609	58.7996	53.5944	70.1803	40.1165	74.9837	48.8981	49.743	38.0837	35.9102	16.7416	23.3768	TC194178	Chromosome chr3 scaffold_95, whole genome shotgun sequence
TC184969	0.125838	-0.406609	-1.07415	1.09114	1.32557	2.10547	4.39609	40.9111	6.8294e-09	4.14295e-08	TC184969	Alpha- partial	TC184969	34	61	47	56	51	58	48	51	33	32	41	40	17	31	22	34	TC184969	20.0208	23.0597	20.6021	24.2278	25.1229	26.8534	24.5003	21.4323	18.6457	13.1119	19.2771	17.3019	8.51873	13.0967	9.6925	12.0426	TC184969	Chromosome 9 SCAF14729, whole genome shotgun sequence
TC176901	-0.217394	-0.554924	-1.65441	1.16263	1.46909	3.14793	4.17386	40.7673	7.32623e-09	4.42533e-08	TC176901	Alpha- partial	TC176901	49	47	40	56	50	38	40	33	26	39	28	38	11	11	31	15	TC176901	28.8535	17.7673	17.5337	24.2278	24.6303	17.5936	20.4169	13.868	14.6906	15.9801	13.1649	16.4368	5.51212	4.6472	13.6576	5.3129	TC176901	Chromosome chr3 scaffold_95, whole genome shotgun sequence
TC184599	0.2209	-0.504568	-1.43758	1.16546	1.4187	2.70866	5.14057	90.4412	1.76112e-19	2.8189e-18	TC184599	Alpha-1,6-xylosyltransferase	TC184599	56	109	94	89	88	111	94	96	46	65	64	65	15	42	41	44	TC184599	32.9755	41.2051	41.2043	38.5049	43.3493	51.3918	47.9798	40.3432	25.991	26.6336	30.0911	28.1156	7.51652	17.7439	18.0633	15.5845	TC184599	Alpha-1,6-xylosyltransferase
TC198104	0.27034	-0.567349	-1.25573	1.20609	1.4818	2.38789	3.89464	44.9551	9.45808e-10	6.30654e-09	TC198104	Alpha-1,6-xylosyltransferase	TC198104	31	34	36	36	38	48	33	42	11	26	26	29	8	17	17	22	TC198104	18.2543	12.853	15.7804	15.575	18.719	22.2235	16.844	17.6501	6.21524	10.6534	12.2245	12.5439	4.00881	7.18204	7.48966	7.79225	TC198104	Alpha-1,6-xylosyltransferase
TC185984	0.354585	-0.199246	-1.07771	1.27862	1.1481	2.11068	3.02477	15.6297	0.00135044	0.00384643	TC185984	Alpha-1,6-xylosyltransferase	TC185984	17	16	18	13	17	19	24	20	6	10	17	23	4	6	12	12	TC185984	10.0104	6.04845	7.89018	5.62431	8.3743	8.7968	12.2502	8.40483	3.39013	4.09747	7.99296	9.94861	2.00441	2.53484	5.28682	4.25032	TC185984	Alpha-1,6-xylosyltransferase
TC180438	0.0295275	0.391659	-0.364274	1.02068	1.3119	1.28723	3.90895	9.5834	0.0224604	0.0469567	TC180438	Alpha-amylase homolog	TC180438	29	27	26	28	32	31	16	31	32	40	24	48	18	21	25	32	TC180438	17.0766	10.2068	11.3969	12.1139	15.7634	14.3527	8.16677	13.0275	18.0807	16.3899	11.2842	20.7623	9.01983	8.87193	11.0142	11.3342	TC180438	Alpha-amylase homolog
TC192316	0.274007	-0.520337	-0.806534	1.20916	1.43429	1.749	4.56555	35.5518	9.31383e-08	4.96725e-07	TC192316	Alpha-galactosidase	TC192316	42	59	60	51	70	51	59	68	27	35	35	49	33	23	40	38	TC192316	24.7316	22.3037	26.3006	22.0646	34.4824	23.6125	30.115	28.5764	15.2556	14.3411	16.4561	21.1949	16.5363	9.71687	17.6227	13.4593	TC192316	Alpha-galactosidase
BQ700267	-0.277315	-1.1088	-1.17194	1.21194	2.15666	2.25315	3.14673	18.8658	0.000291428	0.000948224	BQ700267	Alpha-galactosidase	BQ700267	16	20	32	26	26	13	16	20	8	13	8	14	9	7	18	12	BQ700267	9.42156	7.56056	14.027	11.2486	12.8078	6.01886	8.16677	8.40483	4.52017	5.32671	3.76139	6.05567	4.50991	2.95731	7.93022	4.25032	BQ700267	Alpha-galactosidase
BM428162	-0.28752	-0.878774	-1.17983	1.22054	1.83881	2.26551	3.27258	17.3021	0.000612498	0.00188025	BM428162	Alpha-galactosidase	BM428162	16	21	35	29	26	15	17	22	12	14	11	17	11	7	19	12	BM428162	9.42156	7.93859	15.342	12.5465	12.8078	6.94484	8.67719	9.24531	6.78026	5.73646	5.17192	7.35332	5.51212	2.95731	8.37079	4.25032	BM428162	Alpha-galactosidase
TC188496	0.3956	-0.431329	-0.845999	1.31549	1.34848	1.79751	5.57228	52.7185	2.10503e-11	1.66997e-10	TC188496	alpha-galactosidase 1	TC188496	101	114	109	90	137	99	148	147	47	72	86	103	52	76	61	69	TC188496	59.4736	43.0952	47.7794	38.9375	67.487	45.8359	75.5426	61.7755	26.556	29.5018	40.435	44.5525	26.0573	32.1079	26.8746	24.4393	TC188496	Chromosome undetermined scaffold_133, whole genome shotgun sequence
TC171273	0.0376211	-0.630181	-0.811223	1.02642	1.54776	1.7547	4.62803	27.1533	5.46747e-06	2.30697e-05	TC171273	Alpha-galactosidase 1	TC171273	46	65	65	62	61	42	56	78	26	35	39	52	32	32	46	40	TC171273	27.087	24.5718	28.4923	26.8236	30.049	19.4455	28.5837	32.7788	14.6906	14.3411	18.3368	22.4925	16.0352	13.5191	20.2661	14.1677	TC171273	Chromosome undetermined scaffold_133, whole genome shotgun sequence
TC158245	0.200221	-0.61956	-0.729368	1.14887	1.53641	1.65791	4.04454	26.3771	7.95163e-06	3.27789e-05	TC158245	alpha-galactosidase 1	TC158245	31	39	45	33	42	39	38	46	21	23	19	32	21	21	29	28	TC158245	18.2543	14.7431	19.7255	14.2771	20.6894	18.0566	19.3961	19.3311	11.8655	9.42418	8.93331	13.8415	10.5231	8.87193	12.7765	9.91741	TC158245	Alpha-galactosidase 1 precursor
TC177350	0.236841	0.178392	0.756511	1.17841	1.13162	1.6894	4.1683	12.4555	0.0059752	0.014777	TC177350	Alpha-glucan water dikinase 1, chloroplast precursor	TC177350	12	32	28	39	24	32	38	31	34	32	18	38	45	50	52	59	TC177350	7.06617	12.0969	12.2736	16.8729	11.8225	14.8157	19.3961	13.0275	19.2107	13.1119	8.46314	16.4368	22.5496	21.1236	22.9095	20.8974	TC177350	Alpha-glucan water dikinase 1, chloroplast precursor
TC161696	0.255966	-1.18843	-0.785278	1.19413	2.27905	1.72342	3.11582	22.0772	6.28618e-05	0.000227157	TC161696	Alpha-l-fucosidase 1-like	TC161696	14	18	29	17	20	24	17	30	4	13	2	15	10	15	13	12	TC161696	8.24387	6.80451	12.712	7.35486	9.85212	11.1117	8.67719	12.6072	2.26009	5.32671	0.940348	6.48822	5.01101	6.33709	5.72738	4.25032	TC161696	Chromosome chr16 scaffold_94, whole genome shotgun sequence
CX646193	-0.874025	-0.906881	-0.608133	1.83277	1.87499	1.52429	3.20527	10.5922	0.0141483	0.0313696	CX646193	Alpha-soluble NSF attachment protein 2	CX646193	11	26	32	30	7	17	8	20	12	12	16	11	16	11	23	21	CX646193	6.47733	9.82873	14.027	12.9792	3.44824	7.87082	4.08338	8.40483	6.78026	4.91696	7.52279	4.75803	8.01762	4.6472	10.1331	7.43806	CX646193	Alpha-soluble NSF attachment protein 2
TC191808	-0.147434	-0.131513	-0.867167	1.1076	1.09544	1.82408	5.60294	23.9319	2.58108e-05	9.91625e-05	TC191808	Alpha-Tubulin	TC191808	77	175	113	103	101	114	65	125	69	142	93	115	59	99	52	69	TC191808	45.3413	66.1549	49.5328	44.5618	49.7532	52.7808	33.1775	52.5302	38.9865	58.1841	43.7262	49.743	29.565	41.8248	22.9095	24.4393	TC191808	Alpha-tubulin
AW010488	0.0981117	-0.00709719	-1.4519	1.07037	1.00493	2.73568	3.20943	23.4918	3.18894e-05	0.00012062	AW010488	Alpha-tubulin	AW010488	12	28	17	23	16	25	9	33	15	23	13	27	5	8	6	13	AW010488	7.06617	10.5848	7.45184	9.9507	7.88169	11.5747	4.59381	13.868	8.47532	9.42418	6.11226	11.6788	2.50551	3.37978	2.64341	4.60451	AW010488	Alpha-tubulin
TC163413	-0.108847	-0.241899	-0.706803	1.07837	1.18255	1.63218	4.55485	13.4867	0.00369396	0.00959045	TC163413	Alpha-tubulin	TC163413	49	60	66	40	44	42	50	58	36	39	47	58	29	40	34	44	TC163413	28.8535	22.6817	28.9307	17.3056	21.6747	19.4455	25.5211	24.374	20.3408	15.9801	22.0982	25.0878	14.5319	16.8989	14.9793	15.5845	TC163413	Alpha-tubulin
TC171870	-0.166532	-0.216743	-0.63613	1.12236	1.16211	1.55415	4.98163	13.1789	0.0042653	0.0109048	TC171870	Alpha-tubulin	TC171870	61	82	87	62	64	53	55	81	52	56	62	78	41	59	50	59	TC171870	35.9197	30.9983	38.1359	26.8236	31.5268	24.5384	28.0733	34.0395	29.3811	22.9458	29.1508	33.7388	20.5452	24.9259	22.0284	20.8974	TC171870	Alpha-tubulin
FN694700	-0.0800215	-0.247496	-0.648783	1.05703	1.18715	1.56785	5.54232	12.5521	0.00571245	0.0141935	FN694700	Alpha-tubulin	FN694700	57	167	102	118	90	119	70	120	54	132	79	100	75	94	60	75	FN694700	33.5643	63.1307	44.711	51.0514	44.3345	55.0957	35.7296	50.429	30.5112	54.0866	37.1438	43.2548	37.5826	39.7124	26.4341	26.5645	FN694700	Alpha-tubulin
TC192915	0.0576145	-0.422808	-1.4762	1.04074	1.34053	2.78214	3.79848	39.318	1.48623e-08	8.66049e-08	TC192915	Alpha-tubulin 2	TC192915	30	42	30	32	32	42	30	31	29	33	17	19	13	14	13	13	TC192915	17.6654	15.8772	13.1503	13.8445	15.7634	19.4455	15.3127	13.0275	16.3856	13.5217	7.99296	8.21841	6.51432	5.91462	5.72738	4.60451	TC192915	Chromosome chr14 scaffold_21, whole genome shotgun sequence
AW010641	0.132224	0.0399555	-1.38879	1.09598	1.02808	2.61858	3.49659	23.6952	2.89214e-05	0.000110214	AW010641	Alpha-tubulin 5	AW010641	18	34	22	23	25	28	15	35	24	39	9	26	2	13	11	15	AW010641	10.5993	12.853	9.64356	9.9507	12.3151	12.9637	7.65634	14.7084	13.5605	15.9801	4.23157	11.2463	1.0022	5.49215	4.84625	5.3129	AW010641	Alpha-tubulin 5
TC189303	-0.0232953	-0.565918	-1.32578	1.01628	1.48033	2.50669	3.88943	34.1814	1.81392e-07	9.35598e-07	TC189303	Alpha-tubulin partial	TC189303	37	35	34	40	35	36	37	32	21	29	25	23	11	10	25	19	TC189303	21.7874	13.231	14.9037	17.3056	17.2412	16.6676	18.8856	13.4477	11.8655	11.8827	11.7544	9.94861	5.51212	4.22473	11.0142	6.72967	TC189303	Chromosome chr3 scaffold_95, whole genome shotgun sequence
BQ696530	0.182651	-0.299418	-1.00177	1.13497	1.23065	2.00246	4.68367	24.5714	1.89779e-05	7.40579e-05	BQ696530	Alpha-tubulin-like protein	BQ696530	50	65	51	66	78	77	49	51	51	33	62	37	39	38	24	26	BQ696530	29.4424	24.5718	22.3555	28.5542	38.4233	35.6502	25.0107	21.4323	28.8161	13.5217	29.1508	16.0043	19.543	16.054	10.5736	9.20903	BQ696530	Chromosome chr14 scaffold_21, whole genome shotgun sequence
TC156376	0.713281	2.2998	1.96921	1.63953	4.9239	3.91553	5.67293	191.313	3.17731e-41	1.99903e-39	TC156376	Alternative oxidase	TC156376	18	66	23	37	56	63	48	57	118	212	187	174	128	172	164	146	TC156376	10.5993	24.9499	10.0819	16.0076	27.5859	29.1683	24.5003	23.9538	66.6725	86.8664	87.9226	75.2634	64.141	72.6653	72.2531	51.7122	TC156376	Alternative oxidase
TC175882	0.64418	2.10245	1.92411	1.56285	4.29437	3.79503	5.43632	155.352	1.84527e-33	7.61412e-32	TC175882	Alternative oxidase	TC175882	22	55	21	32	43	53	50	48	103	173	154	116	114	168	125	132	TC175882	12.9547	20.7916	9.20521	13.8445	21.1821	24.5384	25.5211	20.1716	58.1972	70.8862	72.4068	50.1756	57.1256	70.9754	55.071	46.7535	TC175882	Alternative oxidase
TC175289	0.538106	2.34338	1.89803	1.45206	5.0749	3.72704	4.61844	143.229	7.60684e-31	2.65592e-29	TC175289	Alternative oxidase	TC175289	3	32	16	18	33	17	21	24	64	99	93	85	55	76	73	77	TC175289	1.76654	12.0969	7.0135	7.7875	16.256	7.87082	10.7189	10.0858	36.1614	40.565	43.7262	36.7666	27.5606	32.1079	32.1615	27.2729	TC175289	Alternative oxidase 2, mitochondrial precursor
TC164220	0.447082	2.30264	1.91063	1.36328	4.93359	3.75974	4.05184	118.649	1.50824e-25	3.60305e-24	TC164220	Alternative oxidase	TC164220	4	23	10	9	17	12	15	16	45	69	54	55	36	60	43	52	TC164220	2.35539	8.69465	4.38344	3.89375	8.3743	5.55587	7.65634	6.72386	25.426	28.2725	25.3894	23.7901	18.0397	25.3484	18.9444	18.4181	TC164220	Alternative oxidase
TC167652	0.797817	2.11277	1.90229	1.73847	4.32521	3.73806	4.46379	106.431	6.4324e-23	1.27137e-21	TC167652	Alternative oxidase	TC167652	14	24	10	15	21	32	26	27	42	84	80	65	62	73	63	62	TC167652	8.24387	9.07268	4.38344	6.48959	10.3447	14.8157	13.271	11.3465	23.7309	34.4188	37.6139	28.1156	31.0683	30.8405	27.7558	21.96	TC167652	Alternative oxidase
TC186863	0.780155	2.24289	1.89065	1.71732	4.73346	3.70801	4.89982	96.6194	8.28437e-21	1.44624e-19	TC186863	Alternative oxidase	TC186863	24	31	9	19	30	55	25	29	59	119	123	93	60	108	90	86	TC186863	14.1323	11.7189	3.94509	8.22014	14.7782	25.4644	12.7606	12.187	33.3363	48.7599	57.8314	40.227	30.0661	45.6271	39.6511	30.4606	TC186863	Alternative oxidase
TC163317	0.716487	1.83911	1.5425	1.64318	3.5779	2.91298	3.83827	55.3209	5.86474e-12	4.88434e-11	TC163317	Alternative oxidase	TC163317	9	14	8	16	11	25	19	20	23	51	50	44	31	44	41	36	TC163317	5.29963	5.2924	3.50675	6.92223	5.41866	11.5747	9.69804	8.40483	12.9955	20.8971	23.5087	19.0321	15.5341	18.5888	18.0633	12.751	TC163317	Alternative oxidase
TC162477	0.24821	0.231602	-0.440761	1.18773	1.17414	1.35732	4.78607	15.8687	0.00120648	0.0034667	TC162477	Amidase family protein	TC162477	37	53	52	69	65	49	62	66	44	77	67	57	46	37	36	53	TC162477	21.7874	20.0355	22.7939	29.8521	32.0194	22.6865	31.6462	27.7359	24.861	31.5505	31.5017	24.6552	23.0507	15.6315	15.8604	18.7722	TC162477	Gb|AAB70409.1
TC193586	0.523438	0.753396	0.227655	1.43738	1.68576	1.17093	3.94018	12.6578	0.00543833	0.0135761	TC193586	Amidase, hydantoinase/carbamoylase family protein, expressed	TC193586	17	20	22	29	28	35	25	35	32	46	27	42	22	30	25	38	TC193586	10.0104	7.56056	9.64356	12.5465	13.793	16.2046	12.7606	14.7084	18.0807	18.8484	12.6947	18.167	11.0242	12.6742	11.0142	13.4593	TC193586	Amidase, hydantoinase/carbamoylase family protein, expressed
TC159095	0.125708	-0.537261	0.200754	1.09104	1.45121	1.1493	4.16974	11.1794	0.0107945	0.0247542	TC159095	Amine oxidase	TC159095	15	49	37	42	40	36	28	45	12	27	30	27	35	47	35	64	TC159095	8.83272	18.5234	16.2187	18.1708	19.7042	16.6676	14.2918	18.9109	6.78026	11.0632	14.1052	11.6788	17.5386	19.8562	15.4199	22.6684	TC159095	Os04g0269600 protein
TC170845	-0.252359	-0.403734	-0.705045	1.19115	1.32293	1.6302	5.81201	22.2275	5.84945e-05	0.000213071	TC170845	Amino acid binding	TC170845	112	139	150	154	113	112	114	113	77	134	94	113	80	86	114	98	TC170845	65.9509	52.5459	65.7515	66.6264	55.6645	51.8548	58.1882	47.4873	43.5067	54.9061	44.1964	48.8779	40.0881	36.3327	50.2247	34.711	TC170845	Chromosome chr9 scaffold_33, whole genome shotgun sequence
TC158414	0.549529	0.303425	0.743364	1.46361	1.23407	1.67408	4.83077	16.5769	0.000863409	0.0025626	TC158414	Amino acid binding	TC158414	31	55	37	43	52	54	63	65	54	52	37	57	83	82	61	79	TC158414	18.2543	20.7916	16.2187	18.6035	25.6155	25.0014	32.1566	27.3157	30.5112	21.3068	17.3964	24.6552	41.5914	34.6428	26.8746	27.9813	TC158414	Chromosome chr1 scaffold_180, whole genome shotgun sequence
TC196839	0.599297	0.0621568	0.776032	1.51498	1.04403	1.71241	3.68976	14.0306	0.00286381	0.00762862	TC196839	Amino acid binding	TC196839	16	24	13	20	28	23	27	29	18	22	14	21	42	28	30	38	TC196839	9.42156	9.07268	5.69847	8.65278	13.793	10.6488	13.7814	12.187	10.1704	9.01443	6.58244	9.08351	21.0463	11.8292	13.217	13.4593	TC196839	Chromosome chr1 scaffold_5, whole genome shotgun sequence
TC185508	1.83508	3.02882	0.0101045	3.56791	8.16141	1.00703	4.00648	190.274	5.32515e-41	3.30133e-39	TC185508	Amino acid permease	TC185508	6	18	7	5	23	24	41	36	49	79	76	88	7	12	7	14	TC185508	3.53309	6.80451	3.0684	2.1632	11.3299	11.1117	20.9273	15.1287	27.6861	32.37	35.7332	38.0642	3.50771	5.06967	3.08398	4.95871	TC185508	Chromosome chr7 scaffold_20, whole genome shotgun sequence
TC197324	-0.979085	1.55132	2.16388	1.97121	2.93085	4.48119	3.09991	75.9047	2.31841e-16	2.88869e-15	TC197324	Amino acid permease	TC197324	5	8	6	8	5	4	1	3	21	24	22	11	30	22	47	36	TC197324	2.94424	3.02423	2.63006	3.46111	2.46303	1.85196	0.510423	1.26072	11.8655	9.83393	10.3438	4.75803	15.033	9.2944	20.7067	12.751	TC197324	Chromosome chr7 scaffold_20, whole genome shotgun sequence
TC176635	0.37167	0.731188	0.230313	1.29385	1.66001	1.17309	4.28195	10.8751	0.0124207	0.0280232	TC176635	Amino acid permease 2	TC176635	20	30	28	39	38	48	21	40	39	49	38	66	40	41	34	36	TC176635	11.777	11.3408	12.2736	16.8729	18.719	22.2235	10.7189	16.8097	22.0358	20.0776	17.8666	28.5482	20.0441	17.3214	14.9793	12.751	TC176635	Amino acid permease
GW757577	0.774793	0.922688	0.210683	1.71095	1.89564	1.15724	4.22347	22.1283	6.13418e-05	0.000222186	GW757577	Amino acid permease 2 isoform 2	GW757577	15	26	28	31	41	41	31	53	41	57	34	55	37	38	23	29	GW757577	8.83272	9.82873	12.2736	13.4118	20.1968	18.9826	15.8231	22.2728	23.1659	23.3556	15.9859	23.7901	18.5408	16.054	10.1331	10.2716	GW757577	Chromosome chr7 scaffold_20, whole genome shotgun sequence
GT269379	1.59405	2.84698	-0.199933	3.01896	7.19494	1.14864	2.68636	62.089	2.10289e-13	2.01945e-12	GT269379	Amino acid permease 2-like	GT269379	0	10	4	1	9	8	17	9	17	35	30	25	4	4	1	5	GT269379	0	3.78028	1.75337	0.432639	4.43345	3.70391	8.67719	3.78217	9.60537	14.3411	14.1052	10.8137	2.00441	1.68989	0.440568	1.77097	GT269379	Chromosome chr3 scaffold_8, whole genome shotgun sequence
TC174266	-0.326467	-0.565183	-1.15392	1.25394	1.47958	2.22518	3.17165	12.0691	0.00715008	0.0172659	TC174266	Amino acid transporter family protein	TC174266	15	34	21	21	16	22	18	13	12	24	12	12	6	19	4	16	TC174266	8.83272	12.853	9.20521	9.08542	7.88169	10.1858	9.18761	5.46314	6.78026	9.83393	5.64209	5.19058	3.00661	8.02698	1.76227	5.66709	TC174266	Chromosome chr18 scaffold_1, whole genome shotgun sequence
GW744305	0.312596	0.576881	1.14444	1.24194	1.49162	2.2106	2.86191	10.4535	0.0150795	0.0331338	GW744305	Aminoacrylate hydrolase	GW744305	5	8	7	14	7	13	9	12	7	9	23	11	16	20	23	25	GW744305	2.94424	3.02423	3.0684	6.05695	3.44824	6.01886	4.59381	5.0429	3.95515	3.68772	10.814	4.75803	8.01762	8.44946	10.1331	8.85483	GW744305	Chromosome chr2 scaffold_105, whole genome shotgun sequence
FE519085	-0.0145593	-0.158144	-1.14874	1.01014	1.11585	2.2172	4.99426	46.2585	4.99723e-10	3.43111e-09	FE519085	Aminomethyltransferase, mitochondrial precursor	FE519085	64	95	68	74	72	67	71	78	70	60	54	80	22	42	41	46	FE519085	37.6863	35.9127	29.8074	32.0153	35.4676	31.0203	36.24	32.7788	39.5515	24.5848	25.3894	34.6038	11.0242	17.7439	18.0633	16.2929	FE519085	Aminomethyltransferase, mitochondrial precursor
TC186434	0.00973111	-0.163737	-1.31524	1.00677	1.12019	2.48844	6.1833	92.0561	7.92303e-20	1.30095e-18	TC186434	Aminomethyltransferase, Mitochondrial-Like	TC186434	150	180	175	194	167	145	172	202	149	129	163	173	60	83	82	89	TC186434	88.3272	68.0451	76.7101	83.932	82.2652	67.1334	87.7927	84.8888	84.1882	52.8574	76.6384	74.8308	30.0661	35.0652	36.1266	31.5232	TC186434	Aminomethyltransferase, mitochondrial precursor
GW768359	0.189635	2.81503	1.46362	1.14048	7.03732	2.758	3.62387	125.878	4.18179e-27	1.13077e-25	GW768359	Aminophospholipid atpase	GW768359	4	16	4	7	4	3	10	17	48	65	47	55	25	22	23	24	GW768359	2.35539	6.04845	1.75337	3.02847	1.97042	1.38897	5.10423	7.1441	27.121	26.6336	22.0982	23.7901	12.5275	9.2944	10.1331	8.50064	GW768359	Chromosome chr14 scaffold_21, whole genome shotgun sequence
TC158217	0.887157	2.93725	1.85335	1.84953	7.6595	3.61339	4.47144	97.8072	4.60191e-21	8.21427e-20	TC158217	Aminophospholipid atpase	TC158217	9	23	9	8	15	27	12	34	43	110	119	102	17	74	49	58	TC158217	5.29963	8.69465	3.94509	3.46111	7.38909	12.5007	6.12508	14.2882	24.2959	45.0722	55.9507	44.1199	8.51873	31.263	21.5878	20.5432	TC158217	Chromosome chr17 scaffold_16, whole genome shotgun sequence
TC166564	-0.123272	0.160208	1.49229	1.0892	1.11745	2.81335	3.80342	63.3785	1.11465e-13	1.0973e-12	TC166564	Aminotransferase family protein	TC166564	11	31	20	10	17	12	19	15	10	22	20	27	43	59	53	69	TC166564	6.47733	11.7189	8.76687	4.32639	8.3743	5.55587	9.69804	6.30362	5.65022	9.01443	9.40348	11.6788	21.5474	24.9259	23.3501	24.4393	TC166564	Chromosome chr12 scaffold_18, whole genome shotgun sequence
TC169448	0.591312	3.71967	1.61096	1.50662	13.1745	3.05454	4.60777	260.06	4.36432e-56	6.09518e-54	TC169448	Ammonium transporter amt2	TC169448	6	23	5	7	14	29	7	9	91	165	154	122	27	42	28	41	TC169448	3.53309	8.69465	2.19172	3.02847	6.89648	13.4267	3.57296	3.78217	51.417	67.6083	72.4068	52.7709	13.5297	17.7439	12.3359	14.5219	TC169448	Chromosome chr7 scaffold_20, whole genome shotgun sequence
TC162364	0.886024	1.42517	0.0295952	1.84808	2.68546	1.02073	4.33677	43.1109	2.33107e-09	1.48642e-08	TC162364	Amp dependent	TC162364	13	36	11	37	45	52	41	32	51	90	49	65	17	25	38	28	TC162364	7.65502	13.609	4.82178	16.0076	22.1673	24.0754	20.9273	13.4477	28.8161	36.8772	23.0385	28.1156	8.51873	10.5618	16.7416	9.91741	TC162364	Chromosome chr2 scaffold_105, whole genome shotgun sequence
TC192845	-0.371456	-0.249979	0.188383	1.29366	1.18919	1.13949	5.43397	14.238	0.00259849	0.00699963	TC192845	AMP-binding enzyme family protein, expressed	TC192845	74	114	83	94	62	74	60	77	63	62	67	110	99	117	110	135	TC192845	43.5747	43.0952	36.3825	40.6681	30.5416	34.2612	30.6254	32.3586	35.5964	25.4043	31.5017	47.5803	49.609	49.4293	48.4625	47.8161	TC192845	AMP-binding enzyme family protein, expressed
TC154592	1.41666	3.57522	1.68973	2.66968	11.9192	3.22596	4.25717	186.646	3.23605e-40	1.91288e-38	TC154592	Anamorsin homolog	TC154592	8	12	3	8	20	28	12	21	49	93	102	130	25	35	20	32	TC154592	4.71078	4.53634	1.31503	3.46111	9.85212	12.9637	6.12508	8.82507	27.6861	38.1065	47.9578	56.2313	12.5275	14.7865	8.81136	11.3342	TC154592	Chromosome chr1 scaffold_22, whole genome shotgun sequence
TC160171	1.4878	3.46615	1.5845	2.80461	11.0513	2.99904	3.04757	86.1778	1.44986e-18	2.18579e-17	TC160171	Anamorsin homolog	TC160171	2	5	2	4	8	18	4	6	24	39	33	51	8	16	10	10	TC160171	1.1777	1.89014	0.876687	1.73056	3.94085	8.33381	2.04169	2.52145	13.5605	15.9801	15.5157	22.06	4.00881	6.75956	4.40568	3.54193	TC160171	Chromosome chr1 scaffold_22, whole genome shotgun sequence
TC166194	-0.0813242	-0.131107	-0.78336	1.05799	1.09513	1.72113	5.7914	31.4168	6.94493e-07	3.32943e-06	TC166194	Ankyrin repeat domain	TC166194	112	149	146	104	113	112	116	128	91	117	123	131	64	77	93	97	TC166194	65.9509	56.3262	63.9982	44.9945	55.6645	51.8548	59.2091	53.7909	51.417	47.9404	57.8314	56.6638	32.0705	32.5304	40.9728	34.3568	TC166194	Predicted protein
TC176633	-0.077571	-0.165326	-0.629265	1.05524	1.12142	1.54678	4.88246	13.6312	0.00345274	0.00901785	TC176633	Ankyrin repeat domain	TC176633	60	78	64	63	48	62	64	70	36	57	62	80	37	44	51	59	TC176633	35.3309	29.4862	28.054	27.2563	23.6451	28.7053	32.6671	29.4169	20.3408	23.3556	29.1508	34.6038	18.5408	18.5888	22.469	20.8974	TC176633	Predicted protein
TC172554	-0.235506	1.2973	0.772904	1.17732	2.45768	1.70871	3.8091	30.21	1.24661e-06	5.75277e-06	TC172554	Ankyrin repeat-containing protein	TC172554	15	21	6	28	22	15	12	8	37	45	40	48	30	26	50	25	TC172554	8.83272	7.93859	2.63006	12.1139	10.8373	6.94484	6.12508	3.36193	20.9058	18.4386	18.807	20.7623	15.033	10.9843	22.0284	8.85483	TC172554	Chromosome chr13 scaffold_48, whole genome shotgun sequence
TC183350	0.669671	0.767768	1.20919	1.59071	1.70263	2.31209	3.21072	16.5032	0.000894027	0.00264114	TC183350	Ankyrin repeat-containing protein at3g12360	TC183350	11	9	9	11	19	10	17	16	10	19	21	18	21	30	22	31	TC183350	6.47733	3.40225	3.94509	4.75903	9.35951	4.62989	8.67719	6.72386	5.65022	7.78519	9.87366	7.78587	10.5231	12.6742	9.6925	10.98	TC183350	Chromosome chr8 scaffold_29, whole genome shotgun sequence
TC190289	-0.0835274	0.232107	-0.637747	1.05961	1.17455	1.5559	3.38579	10.443	0.0151527	0.0332888	TC190289	Ankyrin-like protein	TC190289	15	21	27	19	19	22	13	21	18	22	28	27	17	15	13	13	TC190289	8.83272	7.93859	11.8353	8.22014	9.35951	10.1858	6.6355	8.82507	10.1704	9.01443	13.1649	11.6788	8.51873	6.33709	5.72738	4.60451	TC190289	CND41, chloroplast nucleoid DNA binding protein-like
TC156463	0.0473049	-0.162419	-0.963379	1.03333	1.11916	1.94987	5.70415	47.6352	2.54629e-10	1.80989e-09	TC156463	Ankyrin-repeat protein	TC156463	92	151	141	100	132	117	115	117	90	106	113	115	61	66	78	68	TC156463	54.174	57.0823	61.8064	43.2639	65.024	54.1697	58.6986	49.1682	50.8519	43.4332	53.1297	49.743	30.5672	27.8832	34.3643	24.0852	TC156463	Predicted protein
BG040763	-0.224306	-0.615412	-1.68165	1.16822	1.532	3.20795	3.39655	35.1453	1.1351e-07	5.98836e-07	BG040763	Anther-specific proline-rich protein apg precursor	BG040763	21	31	25	34	23	23	18	28	15	12	21	23	12	5	7	14	BG040763	12.3658	11.7189	10.9586	14.7097	11.3299	10.6488	9.18761	11.7668	8.47532	4.91696	9.87366	9.94861	6.01322	2.11236	3.08398	4.95871	BG040763	Chromosome chr4 scaffold_39, whole genome shotgun sequence
TC162383	-0.533214	-0.948729	0.477835	1.44715	1.93017	1.39265	5.48912	81.1043	1.77884e-17	2.46266e-16	TC162383	Anthocyanidin reductase	TC162383	69	114	97	116	69	49	51	96	44	60	50	47	141	137	161	168	TC162383	40.6305	43.0952	42.5193	50.1861	33.9898	22.6865	26.0316	40.3432	24.861	24.5848	23.5087	20.3298	70.6553	57.8788	70.9314	59.5045	TC162383	Anthocyanidin reductase
TC185386	-0.214083	-0.80707	0.494668	1.15997	1.74965	1.409	4.88734	57.3424	2.17178e-12	1.87763e-11	TC185386	Anthocyanidin reductase	TC185386	42	78	51	71	49	45	45	62	33	38	35	29	81	97	93	105	TC185386	24.7316	29.4862	22.3555	30.7174	24.1377	20.8345	22.969	26.055	18.6457	15.5704	16.4561	12.5439	40.5892	40.9799	40.9728	37.1903	TC185386	Anthocyanidin reductase
CF470700	-0.6863	-1.3257	0.476174	1.60915	2.50654	1.39105	3.0709	33.277	2.81525e-07	1.42036e-06	CF470700	Anthocyanidin reductase	CF470700	15	23	12	20	10	8	8	16	9	6	8	4	27	21	26	34	CF470700	8.83272	8.69465	5.26012	8.65278	4.92606	3.70391	4.08338	6.72386	5.08519	2.45848	3.76139	1.73019	13.5297	8.87193	11.4548	12.0426	CF470700	Anthocyanidin reductase
TC180006	-0.0138367	-1.20963	-0.867312	1.00964	2.31278	1.82426	4.00613	29.9221	1.43309e-06	6.56567e-06	TC180006	Anthocyanidin reductase	TC180006	23	69	52	25	35	40	36	48	15	19	23	13	16	33	21	31	TC180006	13.5435	26.0839	22.7939	10.816	17.2412	18.5196	18.3752	20.1716	8.47532	7.78519	10.814	5.62313	8.01762	13.9416	9.25193	10.98	TC180006	Anthocyanidin reductase
TC195802	0.231505	1.79133	0.580682	1.17406	3.46133	1.49556	3.60232	28.533	2.80698e-06	1.23183e-05	TC195802	Anthranilate phosphoribosyltransferase-like protein	TC195802	4	30	13	6	6	22	22	7	30	66	55	24	16	27	21	20	TC195802	2.35539	11.3408	5.69847	2.59583	2.95564	10.1858	11.2293	2.94169	16.9506	27.0433	25.8596	10.3812	8.01762	11.4068	9.25193	7.08387	TC195802	Anthranilate phosphoribosyltransferase-like protein
TC178442	0.141814	-0.226963	2.71129	1.10329	1.17037	6.54908	2.92293	83.9063	4.45556e-18	6.46412e-17	TC178442	Antimicrobial peptide 1	TC178442	3	11	3	5	14	5	1	3	6	4	3	5	29	45	44	42	TC178442	1.76654	4.15831	1.31503	2.1632	6.89648	2.31495	0.510423	1.26072	3.39013	1.63899	1.41052	2.16274	14.5319	19.0113	19.385	14.8761	TC178442	Antimicrobial peptide 1
TC175258	0.237623	-1.07581	1.55491	1.17905	2.1079	2.93816	4.46873	71.3883	2.15254e-15	2.46456e-14	TC175258	Antimicrobial peptide 1	TC175258	30	25	47	17	54	29	31	23	12	23	7	15	69	127	127	69	TC175258	17.6654	9.45071	20.6021	7.35486	26.6007	13.4267	15.8231	9.66555	6.78026	9.42418	3.29122	6.48822	34.576	53.654	55.9521	24.4393	TC175258	Antimicrobial peptide 1
TC184778	0.231462	-0.0984502	2.08571	1.17402	1.07062	4.24483	3.11144	60.3165	5.03071e-13	4.63635e-12	TC184778	Antimicrobial peptide 1	TC184778	6	10	8	9	20	4	9	4	10	9	6	5	33	40	43	40	TC184778	3.53309	3.78028	3.50675	3.89375	9.85212	1.85196	4.59381	1.68097	5.65022	3.68772	2.82105	2.16274	16.5363	16.8989	18.9444	14.1677	TC184778	Antimicrobial peptide 1
TC180657	0.382238	0.166069	0.969428	1.30336	1.122	1.95806	5.14705	39.6855	1.24226e-08	7.316e-08	TC180657	Antimicrobial peptide 1	TC180657	35	49	58	65	64	68	62	67	40	62	55	73	85	102	117	149	TC180657	20.6097	18.5234	25.4239	28.1215	31.5268	31.4833	31.6462	28.1562	22.6009	25.4043	25.8596	31.576	42.5936	43.0922	51.5465	52.7748	TC180657	Antimicrobial peptide 1
TC193818	0.938688	0.179235	3.0214	1.91678	1.13228	8.11958	2.65613	36.8237	5.01408e-08	2.75622e-07	TC193818	Antimicrobial peptide 1	TC193818	0	6	2	6	18	6	0	1	5	6	1	3	16	43	40	26	TC193818	0	2.26817	0.876687	2.59583	8.86691	2.77794	0	0.420241	2.82511	2.45848	0.470174	1.29764	8.01762	18.1663	17.6227	9.20903	TC193818	Antimicrobial peptide 1
GO448112	-0.387393	-0.310773	0.966327	1.30803	1.24037	1.95386	3.34552	31.4387	6.8714e-07	3.29791e-06	GO448112	Antimicrobial peptide 1	GO448112	15	22	16	12	17	8	8	15	17	10	14	10	30	32	41	38	GO448112	8.83272	8.31662	7.0135	5.19167	8.3743	3.70391	4.08338	6.30362	9.60537	4.09747	6.58244	4.32548	15.033	13.5191	18.0633	13.4593	GO448112	Antimicrobial peptide 1
TC179101	0.10957	0.0672275	1.11142	1.07891	1.0477	2.16059	3.9151	29.0509	2.18498e-06	9.7709e-06	TC179101	Antimicrobial peptide 1	TC179101	17	29	21	19	26	20	25	18	25	32	19	12	35	64	55	52	TC179101	10.0104	10.9628	9.20521	8.22014	12.8078	9.25978	12.7606	7.56434	14.1255	13.1119	8.93331	5.19058	17.5386	27.0383	24.2312	18.4181	TC179101	Antimicrobial peptide 1
TC199220	0.337123	-0.28898	1.33939	1.26324	1.22178	2.53044	2.86576	27.7513	4.0958e-06	1.75975e-05	TC199220	Antimicrobial peptide 1	TC199220	7	12	11	6	15	11	7	11	5	12	6	6	22	30	26	23	TC199220	4.12193	4.53634	4.82178	2.59583	7.38909	5.09288	3.57296	4.62265	2.82511	4.91696	2.82105	2.59529	11.0242	12.6742	11.4548	8.14645	TC199220	Antimicrobial peptide 1
TC178158	0.275974	0.197215	1.26284	1.21081	1.14648	2.39968	3.54653	20.3246	0.000145378	0.000494013	TC178158	Antimicrobial peptide 1	TC178158	8	28	14	11	26	22	7	15	20	16	8	23	25	51	42	42	TC178158	4.71078	10.5848	6.13681	4.75903	12.8078	10.1858	3.57296	6.30362	11.3004	6.55595	3.76139	9.94861	12.5275	21.5461	18.5039	14.8761	TC178158	Antimicrobial peptide 1
TC177528	-0.022342	-0.682192	1.98588	1.01561	1.60458	3.96104	3.38363	68.6511	8.29974e-15	9.06198e-14	TC177528	Antimicrobial peptide 3	TC177528	4	22	12	9	23	10	6	4	6	10	3	9	38	65	53	45	TC177528	2.35539	8.31662	5.26012	3.89375	11.3299	4.62989	3.06254	1.68097	3.39013	4.09747	1.41052	3.89293	19.0419	27.4607	23.3501	15.9387	TC177528	Antimicrobial peptide 3
TC175572	0.708407	-0.734053	2.02162	1.634	1.66331	4.06038	4.3645	83.1502	6.47389e-18	9.26539e-17	TC175572	Antimicrobial peptide 4	TC175572	11	34	23	20	60	35	27	12	12	24	8	7	71	124	101	92	TC175572	6.47733	12.853	10.0819	8.65278	29.5564	16.2046	13.7814	5.0429	6.78026	9.83393	3.76139	3.02784	35.5782	52.3866	44.4974	32.5858	TC175572	Antimicrobial peptide 4
TC173619	0.605205	-0.75385	1.66634	1.52119	1.68629	3.17408	3.94885	62.6493	1.59602e-13	1.54673e-12	TC173619	Antimicrobial peptide 4	TC173619	10	29	18	18	45	29	23	10	9	19	9	6	45	76	75	64	TC173619	5.88848	10.9628	7.89018	7.7875	22.1673	13.4267	11.7397	4.20241	5.08519	7.78519	4.23157	2.59529	22.5496	32.1079	33.0426	22.6684	TC173619	Antimicrobial peptide 4
AW043287	0.496466	-0.694	1.93676	1.41075	1.61776	3.82846	2.85408	47.3723	2.89619e-10	2.04601e-09	AW043287	Antimicrobial peptide 4	AW043287	3	8	10	8	18	4	10	7	8	2	4	3	24	27	35	38	AW043287	1.76654	3.02423	4.38344	3.46111	8.86691	1.85196	5.10423	2.94169	4.52017	0.819494	1.8807	1.29764	12.0264	11.4068	15.4199	13.4593	AW043287	Antimicrobial peptide 4
TC184685	0.396255	-0.731464	1.66339	1.31609	1.66032	3.16759	3.09523	44.8637	9.89089e-10	6.57444e-09	TC184685	Antimicrobial peptide 4	TC184685	4	12	15	9	24	10	9	7	9	6	4	4	28	38	42	31	TC184685	2.35539	4.53634	6.57515	3.89375	11.8225	4.62989	4.59381	2.94169	5.08519	2.45848	1.8807	1.73019	14.0308	16.054	18.5039	10.98	TC184685	Antimicrobial peptide 4
CT574961	0.40831	-1.13216	1.87204	1.32713	2.19187	3.66051	2.82831	42.4589	3.20613e-09	2.02418e-08	CT574961	Antimicrobial peptide 4	CT574961	1	13	12	5	19	5	10	4	6	2	2	3	28	24	35	36	CT574961	0.588848	4.91437	5.26012	2.1632	9.35951	2.31495	5.10423	1.68097	3.39013	0.819494	0.940348	1.29764	14.0308	10.1393	15.4199	12.751	CT574961	Antimicrobial peptide 4
TC169810	0.532291	-0.925764	1.52934	1.44622	1.89969	2.88655	2.95086	39.3149	1.48847e-08	8.66958e-08	TC169810	Antimicrobial peptide 4	TC169810	6	13	9	9	20	17	10	4	2	10	4	3	20	35	30	34	TC169810	3.53309	4.91437	3.94509	3.89375	9.85212	7.87082	5.10423	1.68097	1.13004	4.09747	1.8807	1.29764	10.022	14.7865	13.217	12.0426	TC169810	Antimicrobial peptide 4
TC157702	-0.226078	0.0121342	1.01582	1.16965	1.00845	2.02206	3.34335	20.4295	0.000138274	0.000470378	TC157702	Ap-4 complex subunit mu-1	TC157702	9	23	20	9	14	9	9	18	12	13	13	22	41	19	32	43	TC157702	5.29963	8.69465	8.76687	3.89375	6.89648	4.1669	4.59381	7.56434	6.78026	5.32671	6.11226	9.51606	20.5452	8.02698	14.0982	15.2303	TC157702	Chromosome chr18 scaffold_1, whole genome shotgun sequence
TC190343	0.215545	1.27298	0.517922	1.16114	2.41661	1.43189	4.40514	37.3729	3.83695e-08	2.14158e-07	TC190343	Ap2 erf-domain protein	TC190343	22	32	19	36	37	23	20	43	37	71	68	87	45	45	39	43	TC190343	12.9547	12.0969	8.32853	15.575	18.2264	10.6488	10.2085	18.0704	20.9058	29.092	31.9718	37.6317	22.5496	19.0113	17.1822	15.2303	TC190343	Callus-expressing factor
TC159044	-0.0456647	-0.827901	0.140391	1.03216	1.7751	1.1022	3.58154	12.6682	0.00541199	0.0135236	TC159044	AP2-related transcription factor AP2L3	TC159044	20	31	26	21	11	33	23	25	14	13	10	17	29	32	20	39	TC159044	11.777	11.7189	11.3969	9.08542	5.41866	15.2786	11.7397	10.506	7.9103	5.32671	4.70174	7.35332	14.5319	13.5191	8.81136	13.8135	TC159044	AP2-related transcription factor AP2L3
CT577010	0.332209	-0.494389	-0.38011	1.25894	1.40872	1.30144	3.33715	9.89273	0.0195003	0.0415125	CT577010	AP2-related transcription factor AP2L3	CT577010	16	28	13	23	28	26	20	23	9	22	9	16	8	19	22	19	CT577010	9.42156	10.5848	5.69847	9.9507	13.793	12.0377	10.2085	9.66555	5.08519	9.01443	4.23157	6.92077	4.00881	8.02698	9.6925	6.72967	CT577010	AP2-related transcription factor AP2L3
TC198622	-0.0717129	-0.935193	-1.003	1.05096	1.91215	2.00416	3.01086	13.6168	0.00347598	0.00907111	TC198622	APETALA2-like protein 1	TC198622	16	24	11	27	17	13	16	26	10	15	4	11	9	7	12	15	TC198622	9.42156	9.07268	4.82178	11.6813	8.3743	6.01886	8.16677	10.9263	5.65022	6.14621	1.8807	4.75803	4.50991	2.95731	5.28682	5.3129	TC198622	APETALA2-like protein 1
TC168267	-0.46653	-0.948888	-0.461489	1.38178	1.93038	1.37696	4.2983	14.0881	0.00278766	0.00745234	TC168267	APETALA2-like protein 2	TC168267	43	79	45	39	17	39	38	50	18	33	20	34	43	49	34	37	TC168267	25.3205	29.8642	19.7255	16.8729	8.3743	18.0566	19.3961	21.0121	10.1704	13.5217	9.40348	14.7066	21.5474	20.7012	14.9793	13.1052	TC168267	APETALA2-like protein 2
TC164639	-0.158201	0.358538	-0.478325	1.11589	1.28213	1.39313	3.42972	10.7545	0.0131301	0.0294305	TC164639	APETALA2-related transcription factor 2	TC164639	15	22	16	29	16	14	19	22	17	30	27	30	16	17	14	18	TC164639	8.83272	8.31662	7.0135	12.5465	7.88169	6.48185	9.69804	9.24531	9.60537	12.2924	12.6947	12.9764	8.01762	7.18204	6.16795	6.37548	TC164639	APETALA2-related transcription factor 2
TC154705	0.00233249	-0.0307243	-0.459773	1.00162	1.02152	1.37533	9.45603	22.0706	6.30611e-05	0.000227683	TC154705	Apocytochrome f precursor	TC154705	1254	1862	1632	1373	1375	1564	1363	1648	1243	1573	1414	1683	1179	1165	1128	1460	TC154705	738.415	703.889	715.377	594.013	677.333	724.115	695.706	692.558	702.322	644.532	664.826	727.978	590.799	492.181	496.961	517.122	TC154705	Apocytochrome f precursor
BQ700769	-0.186668	-0.0806818	-0.490393	1.13813	1.05752	1.40483	7.55857	16.2807	0.000993175	0.00290769	BQ700769	Apocytochrome f precursor	BQ700769	340	599	426	366	328	387	365	380	340	442	380	440	293	363	303	400	BQ700769	200.208	226.439	186.734	158.346	161.575	179.177	186.304	159.692	192.107	181.108	178.666	190.321	146.823	153.358	133.492	141.677	BQ700769	Apocytochrome f precursor
TC195205	-0.124667	-0.837536	-1.30661	1.09026	1.787	2.4736	4.59269	37.6434	3.36305e-08	1.88952e-07	TC195205	Aquaporin	TC195205	61	79	63	57	59	76	46	51	25	62	22	37	37	31	18	30	TC195205	35.9197	29.8642	27.6156	24.6604	29.0637	35.1872	23.4795	21.4323	14.1255	25.4043	10.3438	16.0043	18.5408	13.0967	7.93022	10.6258	TC195205	Aquaporin
TC187175	0.0823274	0.0677338	-0.592205	1.05872	1.04807	1.50755	4.30117	12.207	0.00670662	0.0163253	TC187175	Aquaporin	TC187175	36	43	36	46	48	41	29	48	28	52	41	47	29	17	32	41	TC187175	21.1985	16.2552	15.7804	19.9014	23.6451	18.9826	14.8023	20.1716	15.8206	21.3068	19.2771	20.3298	14.5319	7.18204	14.0982	14.5219	TC187175	Aquaporin
TC170758	-0.230161	-1.3078	-1.15947	1.17297	2.47564	2.23375	2.94018	18.3524	0.000372038	0.00119129	TC170758	aquaporin NIP6-1-like	TC170758	8	21	23	30	16	21	11	19	7	11	6	8	9	15	4	12	TC170758	4.71078	7.93859	10.0819	12.9792	7.88169	9.72277	5.61465	7.98459	3.95515	4.50722	2.82105	3.46038	4.50991	6.33709	1.76227	4.25032	TC170758	Nodulin 26-like protein
TC180902	0.191409	-0.232373	-0.773378	1.14188	1.17477	1.70927	3.43387	13.7016	0.00334086	0.00875624	TC180902	Aquaporin PIP2-1	TC180902	21	20	22	26	28	24	20	27	16	21	19	19	16	9	11	22	TC180902	12.3658	7.56056	9.64356	11.2486	13.793	11.1117	10.2085	11.3465	9.04035	8.60469	8.93331	8.21841	8.01762	3.80225	4.84625	7.79225	TC180902	Aquaporin PIP2-1
TC166922	0.303955	0.134199	-0.318498	1.23452	1.09748	1.24703	4.70566	10.2446	0.0165975	0.0360024	TC166922	Aquaporin PIP2-1	TC166922	34	56	51	57	66	75	40	55	46	69	42	57	48	41	34	52	TC166922	20.0208	21.1696	22.3555	24.6604	32.512	34.7242	20.4169	23.1133	25.991	28.2725	19.7473	24.6552	24.0529	17.3214	14.9793	18.4181	TC166922	Aquaporin PIP2-1
TC175127	0.160865	0.0644189	-0.647939	1.11796	1.04566	1.56693	3.83274	9.45262	0.0238408	0.049474	TC175127	Aquaporin PIP2-1	TC175127	14	21	37	42	23	29	27	45	29	36	22	30	18	19	13	31	TC175127	8.24387	7.93859	16.2187	18.1708	11.3299	13.4267	13.7814	18.9109	16.3856	14.7509	10.3438	12.9764	9.01983	8.02698	5.72738	10.98	TC175127	Aquaporin PIP2-1
TC185801	0.150986	0.0679749	-0.678852	1.11033	1.04824	1.60087	5.24011	22.4249	5.32114e-05	0.000194776	TC185801	Aquaporin PIP2-4	TC185801	67	79	76	92	94	83	68	95	60	110	88	70	56	34	55	74	TC185801	39.4528	29.8642	33.3141	39.8028	46.3049	38.4281	34.7088	39.9229	33.9013	45.0722	41.3753	30.2784	28.0617	14.3641	24.2312	26.2103	TC185801	Aquaporin PIP2-4
TC173102	0.0815178	-0.093125	-0.761851	1.05813	1.06668	1.69567	5.03151	17.8558	0.000471016	0.00147952	TC173102	Aquaporin PIP2-4	TC173102	67	67	52	98	78	64	64	89	37	89	74	69	50	34	41	63	TC173102	39.4528	25.3279	22.7939	42.3986	38.4233	29.6313	32.6671	37.4015	20.9058	36.4675	34.7929	29.8458	25.0551	14.3641	18.0633	22.3142	TC173102	Aquaporin PIP2-4
TC179766	-0.195165	-0.79236	-0.640476	1.14486	1.73191	1.55884	3.76902	11.3148	0.0101398	0.023409	TC179766	Aquaporin tip1-1	TC179766	26	46	27	35	25	39	19	30	14	19	13	30	23	28	12	32	TC179766	15.31	17.3893	11.8353	15.1424	12.3151	18.0566	9.69804	12.6072	7.9103	7.78519	6.11226	12.9764	11.5253	11.8292	5.28682	11.3342	TC179766	Chromosome chr8 scaffold_106, whole genome shotgun sequence
TC176341	-0.187821	-0.721154	-0.665751	1.13904	1.6485	1.58639	3.66007	11.3038	0.0101916	0.0235245	TC176341	Aquaporin tip1-1	TC176341	27	38	28	29	23	34	18	29	15	23	13	22	15	24	13	34	TC176341	15.8989	14.3651	12.2736	12.5465	11.3299	15.7416	9.18761	12.187	8.47532	9.42418	6.11226	9.51606	7.51652	10.1393	5.72738	12.0426	TC176341	Chromosome chr8 scaffold_106, whole genome shotgun sequence
TC175390	-0.224537	-0.633036	-0.585308	1.1684	1.55083	1.50036	4.35879	10.2899	0.016256	0.0353718	TC175390	Aquaporin tip1-1	TC175390	43	67	40	51	37	51	29	50	25	34	21	48	33	45	21	50	TC175390	25.3205	25.3279	17.5337	22.0646	18.2264	23.6125	14.8023	21.0121	14.1255	13.9314	9.87366	20.7623	16.5363	19.0113	9.25193	17.7097	TC175390	Chromosome chr8 scaffold_106, whole genome shotgun sequence
TC187779	0.293548	0.468685	1.72539	1.22565	1.38385	3.3067	4.45996	58.915	1.00233e-12	8.96455e-12	TC187779	Aquaporin-like protein	TC187779	13	33	23	30	31	24	17	45	23	48	22	42	53	132	68	111	TC187779	7.65502	12.4749	10.0819	12.9792	15.2708	11.1117	8.67719	18.9109	12.9955	19.6679	10.3438	18.167	26.5584	55.7664	29.9586	39.3155	TC187779	Aquaporin-like protein
TC186637	-0.02015	-0.686198	-1.03462	1.01406	1.60904	2.04857	3.66472	20.9533	0.000107652	0.00037463	TC186637	Aquaporin-like protein	TC186637	24	43	31	26	30	37	20	31	11	30	17	18	22	17	12	15	TC186637	14.1323	16.2552	13.5886	11.2486	14.7782	17.1306	10.2085	13.0275	6.21524	12.2924	7.99296	7.78587	11.0242	7.18204	5.28682	5.3129	TC186637	Aquaporin-like protein
TC155937	-0.000202166	-0.426809	-0.888812	1.00014	1.34426	1.85165	4.13913	13.9962	0.00291039	0.00774295	TC155937	Aquaporin-like protein	TC155937	36	62	31	37	41	42	33	44	19	62	20	22	22	19	25	33	TC155937	21.1985	23.4378	13.5886	16.0076	20.1968	19.4455	16.844	18.4906	10.7354	25.4043	9.40348	9.51606	11.0242	8.02698	11.0142	11.6884	TC155937	Aquaporin-like protein
BM494009	0.227927	-0.722145	-0.66654	1.17115	1.64963	1.58726	3.14355	12.0266	0.00729245	0.017563	BM494009	Aquaporin-like protein	BM494009	15	31	13	17	28	21	18	18	9	20	8	8	11	13	18	10	BM494009	8.83272	11.7189	5.69847	7.35486	13.793	9.72277	9.18761	7.56434	5.08519	8.19494	3.76139	3.46038	5.51212	5.49215	7.93022	3.54193	BM494009	Aquaporin-like protein
TC179064	1.37867	2.20347	0.959975	2.60028	4.60586	1.94528	4.23816	52.0877	2.86891e-11	2.23687e-10	TC179064	Arabidopsis thaliana genomic DNA, chromosome 3, P1 clone: MIL23	TC179064	4	29	6	20	24	45	41	34	36	77	79	72	13	41	41	29	TC179064	2.35539	10.9628	2.63006	8.65278	11.8225	20.8345	20.9273	14.2882	20.3408	31.5505	37.1438	31.1435	6.51432	17.3214	18.0633	10.2716	TC179064	Arabidopsis thaliana genomic DNA, chromosome 3, P1 clone: MIL23
TC157300	-0.0578899	-0.399652	-1.48667	1.04094	1.31919	2.8024	2.84423	11.3356	0.0100428	0.0232103	TC157300	Arabidopsis thaliana genomic DNA, chromosome 3, P1 clone: MQC3	TC157300	10	10	20	26	16	9	14	23	22	15	3	8	5	6	7	8	TC157300	5.88848	3.78028	8.76687	11.2486	7.88169	4.1669	7.14592	9.66555	12.4305	6.14621	1.41052	3.46038	2.50551	2.53484	3.08398	2.83355	TC157300	Arabidopsis thaliana genomic DNA, chromosome 3, P1 clone: MQC3
TC182640	3.25169	4.14764	2.27841	9.52479	17.7241	4.85144	2.90141	84.0914	4.06603e-18	5.91249e-17	TC182640	Arabidopsis thaliana genomic DNA, chromosome 3, TAC clone: K16N12	TC182640	1	1	1	3	16	16	16	11	25	35	22	31	3	9	6	17	TC182640	0.588848	0.378028	0.438344	1.29792	7.88169	7.40783	8.16677	4.62265	14.1255	14.3411	10.3438	13.409	1.5033	3.80225	2.64341	6.02129	TC182640	Arabidopsis thaliana genomic DNA, chromosome 3, TAC clone: K16N12
TC164724	-0.303828	-1.59284	-1.42981	1.23442	3.01643	2.6941	3.67848	49.6447	9.50971e-11	7.06364e-10	TC164724	Arabinogalactan peptide 1	TC164724	27	42	47	38	18	26	33	44	12	17	6	15	15	17	12	19	TC164724	15.8989	15.8772	20.6021	16.4403	8.86691	12.0377	16.844	18.4906	6.78026	6.9657	2.82105	6.48822	7.51652	7.18204	5.28682	6.72967	TC164724	Arabinogalactan peptide 1
TC191320	-0.295392	-1.28609	-1.25078	1.22722	2.43866	2.3797	4.51969	46.3565	4.76322e-10	3.28285e-09	TC191320	Arabinogalactan peptide 1	TC191320	48	83	72	69	34	45	45	92	26	28	18	37	25	27	27	48	TC191320	28.2647	31.3763	31.5607	29.8521	16.7486	20.8345	22.969	38.6622	14.6906	11.4729	8.46314	16.0043	12.5275	11.4068	11.8953	17.0013	TC191320	Arabinogalactan peptide 1
TC183470	0.0144461	-0.378271	-0.51254	1.01006	1.29978	1.42656	7.48745	18.6111	0.000328981	0.00106306	TC183470	Arbutin synthase-like	TC183470	302	559	431	386	357	399	470	388	279	304	366	301	290	306	365	320	TC183470	177.832	211.318	188.926	166.999	175.86	184.733	239.899	163.054	157.641	124.563	172.084	130.197	145.319	129.277	160.807	113.342	TC183470	Arbutin synthase-like
TC166389	-0.91456	-0.845938	-0.446875	1.88499	1.79743	1.36308	3.51475	13.8389	0.00313281	0.00825692	TC166389	Areb-like protein	TC166389	17	43	32	30	8	17	13	24	15	21	8	22	18	31	22	27	TC166389	10.0104	16.2552	14.027	12.9792	3.94085	7.87082	6.6355	10.0858	8.47532	8.60469	3.76139	9.51606	9.01983	13.0967	9.6925	9.56322	TC166389	Chromosome chr18 scaffold_1, whole genome shotgun sequence
BG318155	0.430813	1.3239	0.834229	1.34799	2.50341	1.7829	4.08854	29.9536	1.4114e-06	6.47328e-06	BG318155	ARF/SAR superfamily protein	BG318155	10	26	23	20	21	24	30	27	30	63	41	62	26	59	34	36	BG318155	5.88848	9.82873	10.0819	8.65278	10.3447	11.1117	15.3127	11.3465	16.9506	25.8141	19.2771	26.818	13.0286	24.9259	14.9793	12.751	BG318155	ARF/SAR superfamily protein
AI725009	0.145923	1.1188	0.467724	1.10644	2.17167	1.38293	3.34404	15.9446	0.00116403	0.0033538	AI725009	ARF/SAR superfamily protein	AI725009	9	21	10	13	12	11	19	14	20	36	18	40	11	31	18	21	AI725009	5.29963	7.93859	4.38344	5.62431	5.91127	5.09288	9.69804	5.88338	11.3004	14.7509	8.46314	17.3019	5.51212	13.0967	7.93022	7.43806	AI725009	ARF/SAR superfamily protein
TC154764	0.767222	1.1733	-0.204293	1.70199	2.25528	1.15212	6.84406	134.123	6.98915e-29	2.15073e-27	TC154764	Arginine decarboxylase	TC154764	133	223	123	158	262	268	220	297	279	401	349	385	134	138	180	155	TC154764	78.3168	84.3003	53.9163	68.357	129.063	124.081	112.293	124.812	157.641	164.309	164.091	166.531	67.1476	58.3012	79.3022	54.9	TC154764	Arginine decarboxylase
TC169728	0.539182	1.04348	-0.531426	1.45315	2.0612	1.44536	4.59529	68.3686	9.53962e-15	1.03623e-13	TC169728	Arginine decarboxylase	TC169728	35	52	27	31	55	47	45	57	52	87	82	75	22	22	36	31	TC169728	20.6097	19.6575	11.8353	13.4118	27.0933	21.7605	22.969	23.9538	29.3811	35.648	38.5543	32.4411	11.0242	9.2944	15.8604	10.98	TC169728	Arginine decarboxylase
TC156005	0.496472	0.908339	-0.429726	1.41076	1.87688	1.34698	3.87018	32.9598	3.28424e-07	1.64458e-06	TC156005	Arginine decarboxylase	TC156005	17	34	19	19	29	31	27	34	44	38	30	51	9	21	21	22	TC156005	10.0104	12.853	8.32853	8.22014	14.2856	14.3527	13.7814	14.2882	24.861	15.5704	14.1052	22.06	4.50991	8.87193	9.25193	7.79225	TC156005	Arginine decarboxylase
TC182612	0.511384	0.936221	-0.375626	1.42542	1.91351	1.2974	3.45353	25.9369	9.83189e-06	3.99468e-05	TC182612	Arginine decarboxylase	TC182612	13	26	14	11	16	25	23	24	20	30	29	42	16	12	13	13	TC182612	7.65502	9.82873	6.13681	4.75903	7.88169	11.5747	11.7397	10.0858	11.3004	12.2924	13.6351	18.167	8.01762	5.06967	5.72738	4.60451	TC182612	Isoform 3 of Q8R2K1
TC157016	-0.0638673	0.856543	-0.0142923	1.04526	1.81069	1.00996	3.90967	17.8121	0.000480891	0.00150793	TC157016	armadillo beta-catenin repeat family protein	TC157016	9	37	28	24	28	27	23	10	38	48	47	38	23	19	26	38	TC157016	5.29963	13.987	12.2736	10.3833	13.793	12.5007	11.7397	4.20241	21.4708	19.6679	22.0982	16.4368	11.5253	8.02698	11.4548	13.4593	TC157016	Predicted protein
TC194352	0.992253	2.2107	0.888795	1.98929	4.62901	1.85163	3.75021	62.6484	1.59675e-13	1.54673e-12	TC194352	arogenate dehydratase prephenate dehydratase chloroplastic	TC194352	11	24	5	3	22	16	25	19	35	57	51	54	22	16	21	29	TC194352	6.47733	9.07268	2.19172	1.29792	10.8373	7.40783	12.7606	7.98459	19.7758	23.3556	23.9789	23.3576	11.0242	6.75956	9.25193	10.2716	TC194352
TC182093	-0.340627	-0.474561	0.690801	1.26631	1.3895	1.61418	3.75888	25.1596	1.42985e-05	5.67164e-05	TC182093	Arogenate Dehydratase/Prephenate Dehydratase	TC182093	15	21	34	28	15	15	19	26	17	11	19	22	35	52	32	58	TC182093	8.83272	7.93859	14.9037	12.1139	7.38909	6.94484	9.69804	10.9263	9.60537	4.50722	8.93331	9.51606	17.5386	21.9686	14.0982	20.5432	TC182093	Arogenate dehydratase mutant
BI416894	0.409039	0.138891	1.58603	1.3278	1.10106	3.00221	3.32226	33.1619	2.97712e-07	1.49728e-06	BI416894	Arsenical pump membrane protein	BI416894	4	9	14	18	11	11	13	23	8	13	7	21	24	38	30	61	BI416894	2.35539	3.40225	6.13681	7.7875	5.41866	5.09288	6.6355	9.66555	4.52017	5.32671	3.29122	9.08351	12.0264	16.054	13.217	21.6058	BI416894	Arsenical pump membrane protein
TC168750	0.139976	-0.089442	-0.584392	1.10189	1.06396	1.49941	4.55733	10.2683	0.0164182	0.0356683	TC168750	Aryl-alcohol dehydrogenase isoform 1	TC168750	36	83	45	37	53	57	39	63	31	60	59	34	30	52	28	36	TC168750	21.1985	31.3763	19.7255	16.0076	26.1081	26.3904	19.9065	26.4752	17.5157	24.5848	27.7403	14.7066	15.033	21.9686	12.3359	12.751	TC168750	Chromosome chr6 scaffold_25, whole genome shotgun sequence
TC188938	-0.0235709	-0.062837	-0.491552	1.01647	1.04452	1.40596	6.22852	14.3294	0.00248942	0.00673722	TC188938	Ascorbate peroxidase	TC188938	132	166	166	190	179	127	150	168	119	175	143	186	92	115	146	169	TC188938	77.7279	62.7527	72.765	82.2014	88.1764	58.7996	76.5634	70.6005	67.2376	71.7057	67.2349	80.454	46.1013	48.5844	64.3229	59.8587	TC188938	Ascorbate peroxidase
TC176396	-0.124796	-0.0936198	0.558008	1.09035	1.06704	1.47224	4.18323	14.895	0.00190862	0.00529507	TC176396	Asparagine Synthetase	TC176396	20	39	37	33	29	36	20	29	29	29	32	28	38	66	50	56	TC176396	11.777	14.7431	16.2187	14.2771	14.2856	16.6676	10.2085	12.187	16.3856	11.8827	15.0456	12.1113	19.0419	27.8832	22.0284	19.8348	TC176396	Asparagine synthetase
TC185151	0.178587	-0.145857	0.611527	1.13177	1.10639	1.52788	4.07521	13.4592	0.00374175	0.00969104	TC185151	Asparagine Synthetase	TC185151	16	32	38	27	32	37	27	27	22	28	25	25	33	62	46	50	TC185151	9.42156	12.0969	16.6571	11.6813	15.7634	17.1306	13.7814	11.3465	12.4305	11.4729	11.7544	10.8137	16.5363	26.1933	20.2661	17.7097	TC185151	Asparagine synthetase
TC155353	-0.562838	-0.0303786	0.523324	1.47717	1.02128	1.43726	3.30521	12.9881	0.00466234	0.01182	TC155353	Asparagine synthetase	TC155353	7	21	19	24	14	13	5	14	12	24	18	14	20	34	31	27	TC155353	4.12193	7.93859	8.32853	10.3833	6.89648	6.01886	2.55211	5.88338	6.78026	9.83393	8.46314	6.05567	10.022	14.3641	13.6576	9.56322	TC155353	Asparagine synthetase
TC194003	-0.338141	-1.0331	-0.915005	1.26413	2.04642	1.88558	5.25291	30.8488	9.14677e-07	4.30064e-06	TC194003	Asparaginyl endopeptidase	TC194003	58	118	118	141	65	69	72	126	44	63	28	73	60	54	57	82	TC194003	34.1532	44.6073	51.7245	61.0021	32.0194	31.9463	36.7505	52.9504	24.861	25.8141	13.1649	31.576	30.0661	22.8135	25.1124	29.0439	TC194003	Asparaginyl endopeptidase
TC162676	0.0532507	0.482396	0.505194	1.0376	1.39706	1.41931	4.92929	13.5087	0.00365629	0.00950066	TC162676	Asparaginyl-tRNA cytoplasmic 1-like	TC162676	36	64	46	52	45	51	47	55	38	83	73	80	54	90	82	85	TC162676	21.1985	24.1938	20.1638	22.4972	22.1673	23.6125	23.9899	23.1133	21.4708	34.009	34.3227	34.6038	27.0595	38.0225	36.1266	30.1064	TC162676	Predicted protein
TC171337	0.144817	0.309775	1.78539	1.10559	1.23951	3.44711	5.40821	190.199	5.52864e-41	3.41085e-39	TC171337	Aspartate Aminotransferase	TC171337	44	53	46	53	44	43	53	71	42	68	70	61	161	189	169	237	TC171337	25.9093	20.0355	20.1638	22.9299	21.6747	19.9085	27.0524	29.8371	23.7309	27.8628	32.9122	26.3854	80.6773	79.8474	74.456	83.9438	TC171337	Aspartate aminotransferase
TC174279	0.045025	0.0648281	1.65759	1.0317	1.04596	3.15489	3.91209	73.1682	8.94626e-16	1.05471e-14	TC174279	Aspartate aminotransferase	TC174279	17	21	16	18	17	11	22	22	7	21	27	20	54	49	60	93	TC174279	10.0104	7.93859	7.0135	7.7875	8.3743	5.09288	11.2293	9.24531	3.95515	8.60469	12.6947	8.65096	27.0595	20.7012	26.4341	32.94	TC174279	Aspartate aminotransferase
TC155777	0.0237874	0.175069	0.936409	1.01662	1.12902	1.91376	5.82653	60.7911	3.98301e-13	3.7166e-12	TC155777	Aspartate aminotransferase	TC155777	72	105	91	88	97	79	79	95	89	88	115	102	155	175	198	230	TC155777	42.397	39.693	39.8893	38.0722	47.7828	36.5761	40.3234	39.9229	50.2869	36.0577	54.07	44.1199	77.6707	73.9327	87.2325	81.4645	TC155777	Aspartate aminotransferase
TC170282	0.205972	0.387183	1.40576	1.15346	1.30784	2.64957	3.98405	35.9277	7.75654e-08	4.16467e-07	TC170282	Aspartate aminotransferase	TC170282	16	25	21	16	17	10	29	31	34	25	18	22	40	52	68	71	TC170282	9.42156	9.45071	9.20521	6.92223	8.3743	4.62989	14.8023	13.0275	19.2107	10.2437	8.46314	9.51606	20.0441	21.9686	29.9586	25.1477	TC170282	Chromosome chr9 scaffold_7, whole genome shotgun sequence
TC182230	0.178427	-0.196534	1.39113	1.13165	1.14594	2.62284	3.11935	28.3669	3.04177e-06	1.32708e-05	TC182230	Aspartate aminotransferase	TC182230	7	14	8	15	10	6	14	18	3	10	9	16	28	21	26	55	TC182230	4.12193	5.2924	3.50675	6.48959	4.92606	2.77794	7.14592	7.56434	1.69506	4.09747	4.23157	6.92077	14.0308	8.87193	11.4548	19.4806	TC182230	Aspartate aminotransferase
CR392892	0.21488	0.000670449	0.731773	1.16061	1.00046	1.66068	3.97571	16.1707	0.00104619	0.00304954	CR392892	Aspartate aminotransferase	CR392892	16	29	34	20	27	29	24	31	24	26	26	21	37	43	52	50	CR392892	9.42156	10.9628	14.9037	8.65278	13.3004	13.4267	12.2502	13.0275	13.5605	10.6534	12.2245	9.08351	18.5408	18.1663	22.9095	17.7097	CR392892	Aspartate aminotransferase
TC161885	-0.615919	-0.491209	0.498478	1.53253	1.40562	1.41272	3.65559	15.1067	0.00172771	0.00482157	TC161885	Aspartate mitochondrial	TC161885	20	38	18	24	15	14	20	13	7	23	28	12	18	39	60	39	TC161885	11.777	14.3651	7.89018	10.3833	7.38909	6.48185	10.2085	5.46314	3.95515	9.42418	13.1649	5.19058	9.01983	16.4764	26.4341	13.8135	TC161885	Aspartate aminotransferase
TC170134	-0.241739	-0.131715	0.61795	1.18242	1.0956	1.53469	4.69932	14.2121	0.00263021	0.00707457	TC170134	Aspartate mitochondrial	TC170134	36	69	32	53	42	41	46	23	24	69	55	23	57	81	94	89	TC170134	21.1985	26.0839	14.027	22.9299	20.6894	18.9826	23.4795	9.66555	13.5605	28.2725	25.8596	9.94861	28.5628	34.2203	41.4134	31.5232	TC170134	Aspartate aminotransferase
TC198207	-0.0913324	0.675054	1.21688	1.06535	1.59666	2.32443	4.51782	61.2404	3.19302e-13	3.01263e-12	TC198207	Aspartate semialdehyde	TC198207	21	34	28	38	26	26	20	38	33	58	49	51	67	92	73	79	TC198207	12.3658	12.853	12.2736	16.4403	12.8078	12.0377	10.2085	15.9692	18.6457	23.7653	23.0385	22.06	33.5738	38.8675	32.1615	27.9813	TC198207	Predicted protein
TC166201	0.275635	1.06848	1.78117	1.21053	2.09722	3.43704	3.44191	54.289	9.73577e-12	7.95192e-11	TC166201	Aspartate semialdehyde	TC166201	5	12	10	14	12	13	8	15	14	25	28	18	32	48	33	44	TC166201	2.94424	4.53634	4.38344	6.05695	5.91127	6.01886	4.08338	6.30362	7.9103	10.2437	13.1649	7.78587	16.0352	20.2787	14.5387	15.5845	TC166201	Predicted protein
AW042746	-0.349755	-0.689814	-1.07662	1.27434	1.61308	2.10909	4.03391	23.3938	3.34257e-05	0.000125869	AW042746	Aspartic protease	AW042746	33	40	45	56	29	35	26	43	21	36	17	33	17	21	22	32	AW042746	19.432	15.1211	19.7255	24.2278	14.2856	16.2046	13.271	18.0704	11.8655	14.7509	7.99296	14.2741	8.51873	8.87193	9.6925	11.3342	AW042746	Aspartic protease
FN693132	0.0248828	-0.537288	-0.586937	1.0174	1.45124	1.50205	3.8297	11.2685	0.0103593	0.0238594	FN693132	Aspartic protease af266465_1	FN693132	23	38	32	35	30	30	26	40	26	19	16	25	20	16	31	27	FN693132	13.5435	14.3651	14.027	15.1424	14.7782	13.8897	13.271	16.8097	14.6906	7.78519	7.52279	10.8137	10.022	6.75956	13.6576	9.56322	FN693132	Predicted protein
TC166989	-0.20934	-0.481419	-0.687428	1.15616	1.39612	1.61041	6.7946	31.7979	5.77283e-07	2.80133e-06	TC166989	Aspartic Proteinase	TC166989	195	312	297	315	218	202	226	289	172	217	170	228	144	183	197	249	TC166989	114.825	117.945	130.188	136.281	107.388	93.5238	115.356	121.45	97.1837	88.9151	79.9296	98.621	72.1586	77.3125	86.7919	88.1942	TC166989	Aspartic proteinase
TC158207	-0.098867	-0.5261	-0.55262	1.07093	1.44003	1.46675	6.56284	27.9497	3.72134e-06	1.60647e-05	TC158207	Aspartic proteinase	TC158207	177	288	235	220	159	198	207	268	131	162	175	158	138	165	177	216	TC158207	104.226	108.872	103.011	95.1806	78.3243	91.6719	105.658	112.625	74.0178	66.379	82.2805	68.3426	69.152	69.708	77.9805	76.5058	TC158207	Aspartic proteinase
TC192709	-0.128577	-0.664592	-0.563291	1.09322	1.58512	1.47764	5.48093	22.2257	5.85445e-05	0.000213132	TC192709	Aspartic proteinase	TC192709	80	147	122	94	80	104	78	130	62	59	75	76	70	79	94	86	TC192709	47.1078	55.5702	53.4779	40.6681	39.4085	48.1509	39.813	54.6314	35.0313	24.1751	35.2631	32.8737	35.0771	33.3753	41.4134	30.4606	TC192709	Aspartic proteinase
TC183859	-0.311333	-0.442501	-0.710708	1.24085	1.35896	1.63661	5.05908	17.8545	0.000471319	0.00148011	TC183859	Aspartic proteinase	TC183859	53	107	87	90	66	58	56	81	46	61	52	84	46	52	56	73	TC183859	31.2089	40.449	38.1359	38.9375	32.512	26.8534	28.5837	34.0395	25.991	24.9946	24.4491	36.334	23.0507	21.9686	24.6718	25.8561	TC183859	Aspartic proteinase
TC198674	-0.0803081	-0.33746	-0.769319	1.05724	1.26353	1.70447	4.45285	12.7998	0.00509028	0.0127926	TC198674	Aspartic Proteinase	TC198674	26	55	67	59	30	43	55	60	30	52	29	50	21	39	33	41	TC198674	15.31	20.7916	29.369	25.5257	14.7782	19.9085	28.0733	25.2145	16.9506	21.3068	13.6351	21.6274	10.5231	16.4764	14.5387	14.5219	TC198674	Aspartic proteinase
TC155122	-0.0344622	-0.915372	-1.61704	1.02417	1.88606	3.06745	4.95305	27.2076	5.32601e-06	2.25027e-05	TC155122	Aspartic proteinase nepenthesin-1	TC155122	50	166	75	67	57	134	83	49	20	106	36	24	18	48	31	27	TC155122	29.4424	62.7527	32.8758	28.9868	28.0785	62.0406	42.3651	20.5918	11.3004	43.4332	16.9263	10.3812	9.01983	20.2787	13.6576	9.56322	TC155122	Chromosome chr1 scaffold_5, whole genome shotgun sequence
BG040474	0.228103	-1.22781	-1.75993	1.17129	2.34212	3.38682	3.21263	26.2311	8.5319e-06	3.50119e-05	BG040474	Aspartic proteinase nepenthesin-1	BG040474	18	44	15	19	20	45	25	16	6	23	6	5	0	15	6	10	BG040474	10.5993	16.6332	6.57515	8.22014	9.85212	20.8345	12.7606	6.72386	3.39013	9.42418	2.82105	2.16274	0	6.33709	2.64341	3.54193	BG040474	Chromosome chr17 scaffold_16, whole genome shotgun sequence
TC175579	-0.395932	-0.831678	-1.65906	1.31579	1.77975	3.1581	3.29409	25.2788	1.3501e-05	5.37712e-05	TC175579	Aspartic proteinase nepenthesin-1	TC175579	11	39	25	37	19	24	22	15	8	26	18	9	9	9	10	10	TC175579	6.47733	14.7431	10.9586	16.0076	9.35951	11.1117	11.2293	6.30362	4.52017	10.6534	8.46314	3.89293	4.50991	3.80225	4.40568	3.54193	TC175579	Chromosome chr7 scaffold_20, whole genome shotgun sequence
TC156250	-0.0213517	-0.807057	-1.51886	1.01491	1.74964	2.86565	5.28216	23.5629	3.08187e-05	0.000116988	TC156250	Aspartic proteinase nepenthesin-1	TC156250	70	203	83	83	67	161	112	61	28	139	51	29	25	68	39	31	TC156250	41.2193	76.7397	36.3825	35.909	33.0046	74.5413	57.1674	25.6347	15.8206	56.9548	23.9789	12.5439	12.5275	28.7281	17.1822	10.98	TC156250	Chromosome chr1 scaffold_5, whole genome shotgun sequence
TC195887	-0.496018	-0.701699	-1.96424	1.41032	1.62642	3.90207	2.9631	22.3806	5.43547e-05	0.000198675	TC195887	Aspartic proteinase nepenthesin-1	TC195887	8	33	20	28	13	15	17	14	6	24	15	8	9	7	2	6	TC195887	4.71078	12.4749	8.76687	12.1139	6.40388	6.94484	8.67719	5.88338	3.39013	9.83393	7.05261	3.46038	4.50991	2.95731	0.881136	2.12516	TC195887	Chromosome chr7 scaffold_20, whole genome shotgun sequence
TC161279	0.825231	0.876675	1.45365	1.77182	1.83614	2.73901	2.74078	12.6195	0.00553596	0.0137954	TC161279	Aspartic proteinase nepenthesin-1	TC161279	2	6	7	10	13	10	7	13	14	10	4	17	16	20	21	19	TC161279	1.1777	2.26817	3.0684	4.32639	6.40388	4.62989	3.57296	5.46314	7.9103	4.09747	1.8807	7.35332	8.01762	8.44946	9.25193	6.72967	TC161279	Chromosome chr18 scaffold_1, whole genome shotgun sequence
TC172137	1.44232	2.30515	2.08436	2.71758	4.94219	4.24086	2.89839	30.5518	1.05633e-06	4.92477e-06	TC172137	Aspartic proteinase nepenthesin-2-like	TC172137	3	7	3	3	12	12	15	3	11	17	21	31	19	17	20	20	TC172137	1.76654	2.6462	1.31503	1.29792	5.91127	5.55587	7.65634	1.26072	6.21524	6.9657	9.87366	13.409	9.52093	7.18204	8.81136	7.08387	TC172137	Chromosome chr2 scaffold_241, whole genome shotgun sequence
TC182562	-0.198116	-0.553787	-0.535238	1.1472	1.46793	1.44918	5.33507	17.3707	0.000592907	0.00182364	TC182562	Aspartic Proteinase-Like	TC182562	77	110	99	108	76	72	81	104	58	60	65	81	59	72	73	99	TC182562	45.3413	41.5831	43.396	46.725	37.438	33.3352	41.3443	43.7051	32.7713	24.5848	30.5613	35.0364	29.565	30.418	32.1615	35.0651	TC182562	Predicted protein
DR015600	0.758861	2.9335	1.70924	1.69215	7.63959	3.26988	2.80301	49.9506	8.18491e-11	6.12615e-10	DR015600	Aspartic proteinase-like protein 1	DR015600	4	6	0	4	3	3	12	5	19	35	31	24	12	14	18	7	DR015600	2.35539	2.26817	0	1.73056	1.47782	1.38897	6.12508	2.10121	10.7354	14.3411	14.5754	10.3812	6.01322	5.91462	7.93022	2.47935	DR015600	Chromosome chr4 scaffold_333, whole genome shotgun sequence
TC175979	0.610368	2.71677	1.46597	1.52665	6.57397	2.7625	2.86397	48.7334	1.48654e-10	1.08142e-09	TC175979	Aspartic proteinase-like protein 1	TC175979	4	7	0	6	5	3	12	5	19	37	33	24	12	14	18	8	TC175979	2.35539	2.6462	0	2.59583	2.46303	1.38897	6.12508	2.10121	10.7354	15.1606	15.5157	10.3812	6.01322	5.91462	7.93022	2.83355	TC175979	Chromosome chr7 scaffold_20, whole genome shotgun sequence
TC161178	0.71832	0.961154	1.36514	1.64526	1.94687	2.57601	3.0225	13.8844	0.00306675	0.0080929	TC161178	Aspartokinase	TC161178	7	12	6	7	15	12	11	13	8	16	21	17	8	21	27	38	TC161178	4.12193	4.53634	2.63006	3.02847	7.38909	5.55587	5.61465	5.46314	4.52017	6.55595	9.87366	7.35332	4.00881	8.87193	11.8953	13.4593	TC161178	Aspartokinase
TC165858	-0.801536	2.22022	0.916698	1.74296	4.65963	1.88779	2.80935	54.3578	9.41265e-12	7.70286e-11	TC165858	Aspartyl protease family protein	TC165858	5	10	1	8	4	5	2	2	15	28	38	31	5	10	18	18	TC165858	2.94424	3.78028	0.438344	3.46111	1.97042	2.31495	1.02085	0.840483	8.47532	11.4729	17.8666	13.409	2.50551	4.22473	7.93022	6.37548	TC165858	Aspartic proteinase nepenthesin II-like
TC194776	0.103419	-0.220649	-0.79471	1.07432	1.16526	1.73473	3.83217	15.5052	0.00143206	0.00406341	TC194776	Aspartyl protease family protein	TC194776	21	30	43	29	32	30	29	37	23	33	23	25	23	19	18	18	TC194776	12.3658	11.3408	18.8488	12.5465	15.7634	13.8897	14.8023	15.5489	12.9955	13.5217	10.814	10.8137	11.5253	8.02698	7.93022	6.37548	TC194776	F6F3.10 protein
TC198368	-0.144461	-0.582541	-1.04296	1.10532	1.49748	2.06044	4.1975	27.9895	3.65059e-06	1.57807e-05	TC198368	ASR protein	TC198368	42	51	36	55	32	42	38	50	29	32	32	28	26	21	23	29	TC198368	24.7316	19.2794	15.7804	23.7951	15.7634	19.4455	19.3961	21.0121	16.3856	13.1119	15.0456	12.1113	13.0286	8.87193	10.1331	10.2716	TC198368	ASR protein
AI725209	-0.00716338	-0.485693	-0.998734	1.00498	1.40026	1.99825	3.91271	22.1465	6.08103e-05	0.000220496	AI725209	ASR protein	AI725209	33	36	28	45	26	37	31	44	25	26	25	24	22	14	17	26	AI725209	19.432	13.609	12.2736	19.4688	12.8078	17.1306	15.8231	18.4906	14.1255	10.6534	11.7544	10.3812	11.0242	5.91462	7.48966	9.20903	AI725209	ASR protein
TC157410	0.253087	1.8066	0.971777	1.19175	3.49817	1.96125	2.7005	21.6227	7.81521e-05	0.000277285	TC157410	AT-hook DNA-binding protein	TC157410	7	7	2	7	3	11	5	8	17	28	24	12	10	21	7	13	TC157410	4.12193	2.6462	0.876687	3.02847	1.47782	5.09288	2.55211	3.36193	9.60537	11.4729	11.2842	5.19058	5.01101	8.87193	3.08398	4.60451	TC157410	AT-hook DNA-binding protein
TC165977	-0.0570529	-0.988813	-1.75833	1.04034	1.98455	3.38307	4.79677	110.267	9.61555e-24	2.03334e-22	TC165977	At1g04920/F13M7_7	TC165977	55	86	83	93	64	72	78	80	29	46	47	35	29	23	24	27	TC165977	32.3866	32.5104	36.3825	40.2354	31.5268	33.3352	39.813	33.6193	16.3856	18.8484	22.0982	15.1392	14.5319	9.71687	10.5736	9.56322	TC165977	At1g04920/F13M7_7
TC179018	-0.139473	0.0450299	-0.909288	1.1015	1.0317	1.87812	3.85464	13.9032	0.00303995	0.00803576	TC179018	At1g06940/F4H5_1	TC179018	22	35	34	36	34	16	28	33	25	22	29	53	17	19	12	27	TC179018	12.9547	13.231	14.9037	15.575	16.7486	7.40783	14.2918	13.868	14.1255	9.01443	13.6351	22.9251	8.51873	8.02698	5.28682	9.56322	TC179018	At1g06940/F4H5_1
TC173163	-0.597642	-0.631822	-1.48774	1.51324	1.54952	2.80449	3.06032	13.7902	0.00320515	0.0084301	TC173163	At1g09610	TC173163	14	35	18	25	6	24	12	16	11	30	8	9	10	10	8	7	TC173163	8.24387	13.231	7.89018	10.816	2.95564	11.1117	6.12508	6.72386	6.21524	12.2924	3.76139	3.89293	5.01101	4.22473	3.52454	2.47935	TC173163	At1g09610
TC158836	-0.43034	-0.887797	-1.74651	1.34755	1.85035	3.35545	2.68414	10.0028	0.0185425	0.0396661	TC158836	At1g09610	TC158836	10	30	12	19	4	25	8	13	7	23	7	0	8	4	5	5	TC158836	5.88848	11.3408	5.26012	8.22014	1.97042	11.5747	4.08338	5.46314	3.95515	9.42418	3.29122	0	4.00881	1.68989	2.20284	1.77097	TC158836	At1g09610
TC163256	-0.279155	-0.153393	-0.672203	1.21348	1.11218	1.5935	4.95798	13.1023	0.00442045	0.0112629	TC163256	At1g29470	TC163256	68	93	61	69	55	50	66	61	56	87	56	60	28	55	53	69	TC163256	40.0416	35.1566	26.739	29.8521	27.0933	23.1495	33.6879	25.6347	31.6412	35.648	26.3298	25.9529	14.0308	23.236	23.3501	24.4393	TC163256	At1g29470
TC187383	0.13811	1.2156	0.382191	1.10046	2.32238	1.30332	3.872	25.514	1.20547e-05	4.83289e-05	TC187383	At1g29690 f15d2_24	TC187383	25	22	17	12	24	24	17	17	33	55	28	63	33	26	21	31	TC187383	14.7212	8.31662	7.45184	5.19167	11.8225	11.1117	8.67719	7.1441	18.6457	22.5361	13.1649	27.2505	16.5363	10.9843	9.25193	10.98	TC187383	Chromosome chr8 scaffold_88, whole genome shotgun sequence
TC184090	-0.217224	-0.504975	-1.20197	1.16249	1.4191	2.30054	4.08224	26.7358	6.68819e-06	2.78598e-05	TC184090	At1g31800/68069_m00159	TC184090	30	38	53	52	44	38	29	33	21	37	25	38	17	25	23	18	TC184090	17.6654	14.3651	23.2322	22.4972	21.6747	17.5936	14.8023	13.868	11.8655	15.1606	11.7544	16.4368	8.51873	10.5618	10.1331	6.37548	TC184090	At1g31800/68069_m00159
TC160486	-0.194104	-0.0529088	-1.17112	1.14401	1.03735	2.25187	3.80427	23.8796	2.64681e-05	0.000101565	TC160486	At1g49520	TC160486	25	44	26	35	21	32	20	37	34	28	26	34	9	12	17	26	TC160486	14.7212	16.6332	11.3969	15.1424	10.3447	14.8157	10.2085	15.5489	19.2107	11.4729	12.2245	14.7066	4.50991	5.06967	7.48966	9.20903	TC160486	At1g49520
TC173497	0.105715	0.572173	0.697589	1.07603	1.48676	1.62179	6.34516	35.0461	1.19122e-07	6.25847e-07	TC173497	At1g56070/T6H22_13	TC173497	84	168	125	130	159	127	96	141	154	203	192	186	207	229	177	294	TC173497	49.4632	63.5087	54.7929	56.2431	78.3243	58.7996	49.0006	59.254	87.0133	83.1786	90.2734	80.454	103.728	96.7463	77.9805	104.133	TC173497	At1g56070/T6H22_13
DR098364	-0.426627	1.23853	4.00588	1.34409	2.35958	16.0654	3.58058	239.177	1.43378e-51	1.57086e-49	DR098364	At1g60730/F8A5_24	DR098364	3	9	0	5	0	6	4	2	5	13	14	8	69	91	83	61	DR098364	1.76654	3.40225	0	2.1632	0	2.77794	2.04169	0.840483	2.82511	5.32671	6.58244	3.46038	34.576	38.445	36.5671	21.6058	DR098364	At1g60730/F8A5_24
DR088594	-1.02426	0.973495	3.47569	2.03392	1.96359	11.1247	2.8512	128.637	1.06362e-27	2.97088e-26	DR088594	At1g60730/F8A5_24	DR088594	5	4	0	4	0	4	1	1	2	7	10	7	38	50	43	34	DR088594	2.94424	1.51211	0	1.73056	0	1.85196	0.510423	0.420241	1.13004	2.86823	4.70174	3.02784	19.0419	21.1236	18.9444	12.0426	DR088594	At1g60730/F8A5_24
TC176456	0.519654	2.11083	4.08723	1.43361	4.31938	16.9972	3.13836	122.236	2.54601e-26	6.44566e-25	TC176456	At1g60730/F8A5_24	TC176456	3	4	3	0	2	7	5	0	8	12	19	5	38	63	57	37	TC176456	1.76654	1.51211	1.31503	0	0.985212	3.24092	2.55211	0	4.52017	4.91696	8.93331	2.16274	19.0419	26.6158	25.1124	13.1052	TC176456	At1g60730/F8A5_24
TC166219	-0.435487	0.267214	1.92119	1.35237	1.20348	3.78735	2.67559	45.9218	5.89281e-10	4.01564e-09	TC166219	At1g60730/F8A5_24	TC166219	9	7	7	2	2	5	6	5	6	6	12	6	26	26	29	26	TC166219	5.29963	2.6462	3.0684	0.865278	0.985212	2.31495	3.06254	2.10121	3.39013	2.45848	5.64209	2.59529	13.0286	10.9843	12.7765	9.20903	TC166219	At1g60730/F8A5_24
TC174483	-0.259955	0.306962	-0.00282722	1.19744	1.2371	1.00196	5.25309	10.8369	0.0126415	0.0284709	TC174483	At1g62020 f8k4_21	TC174483	61	82	69	83	53	58	59	69	73	85	119	82	68	81	87	91	TC174483	35.9197	30.9983	30.2457	35.909	26.1081	26.8534	30.115	28.9967	41.2466	34.8285	55.9507	35.4689	34.0749	34.2203	38.3294	32.2316	TC174483	Chromosome chr18 scaffold_1, whole genome shotgun sequence
TC174069	-0.282349	0.412649	0.324434	1.21617	1.33113	1.25217	3.9559	10.2115	0.0168516	0.0364664	TC174069	At1g62020 f8k4_21	TC174069	23	37	23	24	18	25	18	24	30	26	33	51	37	32	37	42	TC174069	13.5435	13.987	10.0819	10.3833	8.86691	11.5747	9.18761	10.0858	16.9506	10.6534	15.5157	22.06	18.5408	13.5191	16.301	14.8761	TC174069	Chromosome chr18 scaffold_1, whole genome shotgun sequence
TC157795	0.231131	0.737897	0.747629	1.17375	1.66774	1.67903	4.23405	17.6869	0.000510324	0.00159472	TC157795	At1g64110/F22C12_22	TC157795	21	37	25	22	30	24	28	37	31	44	37	61	41	41	48	66	TC157795	12.3658	13.987	10.9586	9.51806	14.7782	11.1117	14.2918	15.5489	17.5157	18.0289	17.3964	26.3854	20.5452	17.3214	21.1473	23.3768	TC157795	At1g64110/F22C12_22
TC167517	0.849829	2.46768	1.77274	1.80229	5.53153	3.41703	3.05359	44.1993	1.36903e-09	8.94547e-09	TC167517	At1g69640/F24J1.22	TC167517	3	7	5	5	9	14	6	6	24	18	28	40	8	23	26	20	TC167517	1.76654	2.6462	2.19172	2.1632	4.43345	6.48185	3.06254	2.52145	13.5605	7.37545	13.1649	17.3019	4.00881	9.71687	11.4548	7.08387	TC167517	At1g69640/F24J1.22
TC157895	0.58955	1.80641	0.613665	1.50478	3.49771	1.53014	4.45913	56.7214	2.94694e-12	2.52377e-11	TC157895	At1g76590	TC157895	5	48	21	20	29	35	42	25	60	87	83	84	40	32	46	34	TC157895	2.94424	18.1454	9.20521	8.65278	14.2856	16.2046	21.4378	10.506	33.9013	35.648	39.0245	36.334	20.0441	13.5191	20.2661	12.0426	TC157895	At1g76590
TC155133	1.06822	2.52315	1.9923	2.09685	5.74835	3.97871	2.86711	29.7127	1.58606e-06	7.22998e-06	TC155133	At1g76590	TC155133	0	7	0	9	7	15	6	4	10	31	29	22	14	11	26	19	TC155133	0	2.6462	0	3.89375	3.44824	6.94484	3.06254	1.68097	5.65022	12.7022	13.6351	9.51606	7.01542	4.6472	11.4548	6.72967	TC155133	At1g76590
TC164191	-0.48949	-0.388192	-1.29605	1.40395	1.30875	2.45556	3.35225	18.425	0.000359423	0.0011541	TC164191	At1g80030/F18B13_37	TC164191	17	28	32	28	18	9	21	24	11	21	28	19	10	10	13	14	TC164191	10.0104	10.5848	14.027	12.1139	8.86691	4.1669	10.7189	10.0858	6.21524	8.60469	13.1649	8.21841	5.01101	4.22473	5.72738	4.95871	TC164191	At1g80030/F18B13_37
GW738721	0.318984	0.327836	1.45278	1.24745	1.25513	2.73735	2.76358	21.8448	7.02672e-05	0.000251486	GW738721	At1g80460	GW738721	4	12	7	7	14	6	5	11	7	12	7	11	19	27	21	24	GW738721	2.35539	4.53634	3.0684	3.02847	6.89648	2.77794	2.55211	4.62265	3.95515	4.91696	3.29122	4.75803	9.52093	11.4068	9.25193	8.50064	GW738721	At1g80460
TC196078	-0.756421	-1.0953	-2.24362	1.68929	2.13657	4.73583	2.81275	29.3088	1.92859e-06	8.6978e-06	TC196078	At2g17880	TC196078	17	29	20	22	4	22	14	10	11	11	6	12	4	5	7	4	TC196078	10.0104	10.9628	8.76687	9.51806	1.97042	10.1858	7.14592	4.20241	6.21524	4.50722	2.82105	5.19058	2.00441	2.11236	3.08398	1.41677	TC196078	At2g17880
TC159899	-0.472109	-0.560624	-0.948868	1.38714	1.47491	1.93036	3.84912	12.8258	0.00502895	0.0126659	TC159899	At2g34410	TC159899	22	31	55	42	18	36	21	30	22	34	26	18	19	25	17	25	TC159899	12.9547	11.7189	24.1089	18.1708	8.86691	16.6676	10.7189	12.6072	12.4305	13.9314	12.2245	7.78587	9.52093	10.5618	7.48966	8.85483	TC159899	At2g34410
TC175170	-0.0131783	0.690336	1.27247	1.00918	1.61366	2.41574	3.37129	31.1933	7.73981e-07	3.67721e-06	TC175170	At3g03150	TC175170	11	17	10	12	11	13	8	16	13	26	21	20	33	24	40	37	TC175170	6.47733	6.42648	4.38344	5.19167	5.41866	6.01886	4.08338	6.72386	7.34528	10.6534	9.87366	8.65096	16.5363	10.1393	17.6227	13.1052	TC175170	At3g03150
TC167636	0.158393	0.580269	1.19136	1.11604	1.49513	2.28367	3.87793	24.9357	1.59263e-05	6.28594e-05	TC167636	At3g03150	TC167636	13	20	20	22	23	21	15	22	18	35	35	23	52	25	57	55	TC167636	7.65502	7.56056	8.76687	9.51806	11.3299	9.72277	7.65634	9.24531	10.1704	14.3411	16.4561	9.94861	26.0573	10.5618	25.1124	19.4806	TC167636	At3g03150
TC187670	-0.134965	0.114001	0.42731	1.09807	1.08223	1.34472	5.70688	11.4987	0.00931345	0.0217342	TC187670	AT3g07810/F17A17_15	TC187670	92	85	115	84	76	94	78	89	83	108	70	149	111	140	145	177	TC187670	54.174	32.1324	50.4095	36.3417	37.438	43.521	39.813	37.4015	46.8968	44.2527	32.9122	64.4497	55.6223	59.1462	63.8824	62.6922	TC187670	AT3g07810/F17A17_15
TC178038	1.8712	3.34842	1.60482	3.65837	10.1853	3.04157	2.74134	64.2191	7.36863e-14	7.38548e-13	TC178038	AT3g50740/T3A5_120	TC178038	2	1	2	5	4	14	7	12	17	32	26	31	5	11	10	9	TC178038	1.1777	0.378028	0.876687	2.1632	1.97042	6.48185	3.57296	5.0429	9.60537	13.1119	12.2245	13.409	2.50551	4.6472	4.40568	3.18774	TC178038	AT3g50740/T3A5_120
TC175515	0.151689	-0.63831	-0.484961	1.11087	1.5565	1.39955	4.41307	21.9945	6.5404e-05	0.000235535	TC175515	At3g51510 f26o13_150	TC175515	31	52	54	54	52	47	45	61	32	29	25	34	28	43	37	43	TC175515	18.2543	19.6575	23.6705	23.3625	25.6155	21.7605	22.969	25.6347	18.0807	11.8827	11.7544	14.7066	14.0308	18.1663	16.301	15.2303	TC175515	Chromosome chr4 scaffold_205, whole genome shotgun sequence
DR016603	0.480526	0.231502	-0.465671	1.39525	1.17406	1.38096	3.56346	13.4846	0.00369773	0.00959659	DR016603	at3g61870 f21f14_40	DR016603	12	28	23	20	23	33	19	37	26	23	17	29	13	16	19	18	DR016603	7.06617	10.5848	10.0819	8.65278	11.3299	15.2786	9.69804	15.5489	14.6906	9.42418	7.99296	12.5439	6.51432	6.75956	8.37079	6.37548	DR016603
TC193055	0.604271	1.0313	0.478424	1.52021	2.04387	1.39322	5.23216	37.4364	3.71992e-08	2.08083e-07	TC193055	AT4g05320/C17L7_240	TC193055	32	71	46	52	72	76	59	87	101	108	96	94	70	84	73	80	TC193055	18.8431	26.84	20.1638	22.4972	35.4676	35.1872	30.115	36.561	57.0672	44.2527	45.1367	40.6595	35.0771	35.4877	32.1615	28.3355	TC193055	AT4g05320/C17L7_240
TC155873	-0.205422	-0.818196	-0.173077	1.15302	1.7632	1.12746	7.3414	36.8496	4.9511e-08	2.72471e-07	TC155873	AT4g05320/C17L7_240	TC155873	285	476	407	413	321	349	341	302	169	303	213	199	344	375	411	409	TC155873	167.822	179.941	178.406	178.68	158.126	161.583	174.054	126.913	95.4887	124.153	100.147	86.0771	172.379	158.427	181.073	144.865	TC155873	AT4g05320/C17L7_240
TC187636	-0.212203	-0.557247	-0.0344126	1.15846	1.47146	1.02414	6.35677	17.2374	0.00063156	0.00193177	TC187636	AT4g05320/C17L7_240	TC187636	128	265	168	195	148	195	141	138	103	165	115	118	173	224	165	249	TC187636	75.3725	100.177	73.6417	84.3646	72.9057	90.2829	71.9696	57.9933	58.1972	67.6083	54.07	51.0407	86.6906	94.6339	72.6937	88.1942	TC187636	AT4g05320/C17L7_240
TC158361	-0.449971	-1.63654	-1.69499	1.36601	3.1092	3.23774	2.84385	34.4225	1.61329e-07	8.37555e-07	TC158361	At4g19420	TC158361	19	26	19	22	20	12	10	19	5	6	7	9	7	6	10	6	TC158361	11.1881	9.82873	8.32853	9.51806	9.85212	5.55587	5.10423	7.98459	2.82511	2.45848	3.29122	3.89293	3.50771	2.53484	4.40568	2.12516	TC158361	At4g19420
DR091493	-0.126022	0.15006	0.871111	1.09128	1.10962	1.82907	4.71118	37.9312	2.92287e-08	1.65612e-07	DR091493	At4g27270	DR091493	31	60	37	41	36	40	32	41	34	55	52	43	54	86	99	104	DR091493	18.2543	22.6817	16.2187	17.7382	17.7338	18.5196	16.3335	17.2299	19.2107	22.5361	24.4491	18.5996	27.0595	36.3327	43.6162	36.8361	DR091493	At4g27270
BE123556	0.124083	0.164528	1.18553	1.08981	1.1208	2.27446	3.78	33.8366	2.14493e-07	1.10008e-06	BE123556	At4g27270	BE123556	13	22	18	22	16	21	19	23	12	29	27	15	34	57	52	46	BE123556	7.65502	8.31662	7.89018	9.51806	7.88169	9.72277	9.69804	9.66555	6.78026	11.8827	12.6947	6.48822	17.0375	24.0809	22.9095	16.2929	BE123556	At4g27270
TC188493	-0.11257	0.103554	0.727141	1.08115	1.07442	1.65536	5.22314	28.5671	2.76114e-06	1.21423e-05	TC188493	At4g27270	TC188493	48	92	55	60	50	59	50	68	53	78	75	62	68	116	132	154	TC188493	28.2647	34.7786	24.1089	25.9583	24.6303	27.3164	25.5211	28.5764	29.9461	31.9603	35.2631	26.818	34.0749	49.0068	58.155	54.5458	TC188493	At4g27270
TC162621	-0.164921	0.0161834	0.644416	1.1211	1.01128	1.56311	5.03194	24.7709	1.72408e-05	6.77111e-05	TC162621	At4g27270	TC162621	43	85	49	55	44	51	44	60	48	65	63	53	59	101	113	130	TC162621	25.3205	32.1324	21.4788	23.7951	21.6747	23.6125	22.4586	25.2145	27.121	26.6336	29.621	22.9251	29.565	42.6697	49.7842	46.0451	TC162621	At4g27270
TC174480	0.355551	0.0477618	-0.938096	1.27947	1.03366	1.916	3.89289	17.8093	0.000481521	0.00150953	TC174480	At4g31290	TC174480	39	22	33	20	34	22	52	37	28	35	27	30	21	12	12	23	TC174480	22.9651	8.31662	14.4653	8.65278	16.7486	10.1858	26.542	15.5489	15.8206	14.3411	12.6947	12.9764	10.5231	5.06967	5.28682	8.14645	TC174480	At4g31290
FE520626	0.00324997	0.562137	1.28029	1.00226	1.47645	2.42888	3.33181	24.0494	2.43932e-05	9.40288e-05	FE520626	At4g34360	FE520626	12	13	12	12	13	9	8	18	26	21	8	16	28	29	41	35	FE520626	7.06617	4.91437	5.26012	5.19167	6.40388	4.1669	4.08338	7.56434	14.6906	8.60469	3.76139	6.92077	14.0308	12.2517	18.0633	12.3968	FE520626	At4g34360
TC155828	0.145833	-0.891092	-1.37426	1.10637	1.85458	2.59234	3.8892	45.8271	6.17258e-10	4.19729e-09	TC155828	AT5g02160	TC155828	35	53	30	31	45	38	38	38	14	18	23	24	21	19	8	15	TC155828	20.6097	20.0355	13.1503	13.4118	22.1673	17.5936	19.3961	15.9692	7.9103	7.37545	10.814	10.3812	10.5231	8.02698	3.52454	5.3129	TC155828	AT5g02160
TC155672	0.117901	-0.890302	-1.40306	1.08516	1.85356	2.64461	3.85869	45.2683	8.11414e-10	5.45333e-09	TC155672	AT5g02160	TC155672	35	52	29	31	43	36	37	38	14	18	23	23	20	19	7	15	TC155672	20.6097	19.6575	12.712	13.4118	21.1821	16.6676	18.8856	15.9692	7.9103	7.37545	10.814	9.94861	10.022	8.02698	3.08398	5.3129	TC155672	AT5g02160
TC183354	0.130425	0.384942	1.33722	1.09462	1.30581	2.52663	3.34824	31.71	6.02425e-07	2.91222e-06	TC183354	At5g04080	TC183354	9	18	12	11	8	18	9	18	15	15	17	17	27	46	33	34	TC183354	5.29963	6.80451	5.26012	4.75903	3.94085	8.33381	4.59381	7.56434	8.47532	6.14621	7.99296	7.35332	13.5297	19.4337	14.5387	12.0426	TC183354	At5g04080
TC178307	-0.155068	0.0214128	0.91975	1.11347	1.01495	1.89179	3.40362	21.8255	7.09178e-05	0.000253743	TC178307	At5g04080	TC178307	16	19	14	15	12	20	6	18	15	17	19	13	33	37	26	39	TC178307	9.42156	7.18254	6.13681	6.48959	5.91127	9.25978	3.06254	7.56434	8.47532	6.9657	8.93331	5.62313	16.5363	15.6315	11.4548	13.8135	TC178307	At5g04080
TC185398	-0.00901841	-0.00155678	1.00151	1.00627	1.00108	2.00209	3.34366	20.8063	0.000115489	0.000398305	TC185398	At5g04080	TC185398	12	17	11	19	10	22	8	17	12	11	15	20	29	41	29	32	TC185398	7.06617	6.42648	4.82178	8.22014	4.92606	10.1858	4.08338	7.1441	6.78026	4.50722	7.05261	8.65096	14.5319	17.3214	12.7765	11.3342	TC185398	At5g04080
AW981718	0.224676	0.171745	1.10365	1.16851	1.12642	2.14897	2.79737	12.3114	0.00638925	0.0156457	AW981718	At5g04080	AW981718	8	9	9	9	5	13	9	13	7	5	13	14	16	25	24	19	AW981718	4.71078	3.40225	3.94509	3.89375	2.46303	6.01886	4.59381	5.46314	3.95515	2.04874	6.11226	6.05567	8.01762	10.5618	10.5736	6.72967	AW981718	At5g04080
TC195916	-0.225871	0.726953	-0.506676	1.16948	1.65514	1.42077	2.85725	11.7476	0.00829959	0.0196753	TC195916	At5g04080	TC195916	13	13	4	18	7	10	12	11	12	22	22	24	14	10	7	6	TC195916	7.65502	4.91437	1.75337	7.7875	3.44824	4.62989	6.12508	4.62265	6.78026	9.01443	10.3438	10.3812	7.01542	4.22473	3.08398	2.12516	TC195916	At5g04080
TC162458	0.193032	0.465483	0.727424	1.14316	1.38078	1.65568	5.93783	23.391	3.34709e-05	0.000126002	TC162458	At5g09860/MYH9_7	TC162458	68	115	96	100	97	92	94	136	107	113	126	167	144	128	169	260	TC162458	40.0416	43.4732	42.081	43.2639	47.7828	42.595	47.9798	57.1528	60.4573	46.3014	59.2419	72.2355	72.1586	54.0765	74.456	92.0903	TC162458	At5g09860/MYH9_7
BX677647	-0.125958	0.921957	1.28712	1.09123	1.89468	2.44041	2.75736	14.6995	0.00209231	0.0057482	BX677647	AT5g14030/MUA22_2	BX677647	3	10	11	6	9	5	7	5	15	7	12	21	13	11	33	24	BX677647	1.76654	3.78028	4.82178	2.59583	4.43345	2.31495	3.57296	2.10121	8.47532	2.86823	5.64209	9.08351	6.51432	4.6472	14.5387	8.50064	BX677647	AT5g14030/MUA22_2
TC187927	-0.0306767	-1.07167	-2.76537	1.02149	2.10186	6.79921	2.9123	48.6487	1.54961e-10	1.12414e-09	TC187927	AT5g17630/K10A8_110	TC187927	12	28	19	25	10	18	22	29	4	14	12	9	6	1	2	4	TC187927	7.06617	10.5848	8.32853	10.816	4.92606	8.33381	11.2293	12.187	2.26009	5.73646	5.64209	3.89293	3.00661	0.422473	0.881136	1.41677	TC187927	AT5g17630/K10A8_110
TC172511	0.554722	0.605712	-0.292104	1.46889	1.52173	1.22442	3.0393	10.2477	0.0165735	0.0359564	TC172511	AT5g20600/F7C8_190	TC172511	9	10	14	16	18	21	15	16	15	25	20	14	6	11	8	20	TC172511	5.29963	3.78028	6.13681	6.92223	8.86691	9.72277	7.65634	6.72386	8.47532	10.2437	9.40348	6.05567	3.00661	4.6472	3.52454	7.08387	TC172511	AT5g20600/F7C8_190
DR021555	1.76185	3.21302	0.619863	3.39133	9.2729	1.53673	3.24796	125.098	6.15562e-27	1.64008e-25	DR021555	At5g23760	DR021555	6	8	1	3	13	16	18	13	32	56	43	38	6	4	11	10	DR021555	3.53309	3.02423	0.438344	1.29792	6.40388	7.40783	9.18761	5.46314	18.0807	22.9458	20.2175	16.4368	3.00661	1.68989	4.84625	3.54193	DR021555	At5g23760
TC179601	1.34162	3.11306	0.797134	2.53435	8.65215	1.73765	3.25033	101.847	6.22836e-22	1.16406e-20	TC179601	At5g23760	TC179601	3	12	2	3	15	9	12	13	39	37	43	52	10	6	16	6	TC179601	1.76654	4.53634	0.876687	1.29792	7.38909	4.1669	6.12508	5.46314	22.0358	15.1606	20.2175	22.4925	5.01101	2.53484	7.04909	2.12516	TC179601	At5g23760
TC191581	2.37456	2.92782	0.955981	5.18576	7.6096	1.9399	3.14268	79.0125	4.99857e-17	6.63812e-16	TC191581	At5g23760	TC191581	4	6	4	2	17	22	23	20	19	38	33	34	1	11	15	8	TC191581	2.35539	2.26817	1.75337	0.865278	8.3743	10.1858	11.7397	8.40483	10.7354	15.5704	15.5157	14.7066	0.501101	4.6472	6.60852	2.83355	TC191581	At5g23760
TC173844	1.63924	3.12162	2.1285	3.11501	8.70365	4.37262	3.01792	50.5986	5.95655e-11	4.52762e-10	TC173844	At5g23760	TC173844	4	4	1	4	3	13	6	19	19	29	38	30	6	16	22	22	TC173844	2.35539	1.51211	0.438344	1.73056	1.47782	6.01886	3.06254	7.98459	10.7354	11.8827	17.8666	12.9764	3.00661	6.75956	9.6925	7.79225	TC173844	At5g23760
TC170663	0.155954	-0.525952	-1.00895	1.11416	1.43988	2.01244	5.18509	34.704	1.40692e-07	7.3552e-07	TC170663	AT5g51550/K17N15_10	TC170663	86	65	75	114	108	87	84	95	49	74	46	70	59	40	36	55	TC170663	50.6409	24.5718	32.8758	49.3209	53.2014	40.2801	42.8755	39.9229	27.6861	30.3213	21.628	30.2784	29.565	16.8989	15.8604	19.4806	TC170663	AT5g51550/K17N15_10
TC188360	0.122238	-0.526614	-1.02322	1.08842	1.44054	2.03246	4.86998	27.8468	3.9111e-06	1.68381e-05	TC188360	AT5g51550/K17N15_10	TC188360	73	48	56	96	80	68	75	71	43	61	37	51	50	31	30	40	TC188360	42.9859	18.1454	24.5472	41.5334	39.4085	31.4833	38.2817	29.8371	24.2959	24.9946	17.3964	22.06	25.0551	13.0967	13.217	14.1677	TC188360	AT5g51550/K17N15_10
TC184584	0.0613419	-0.182558	-0.870997	1.04344	1.13489	1.82893	4.25993	18.9036	0.000286244	0.000934226	TC184584	AT5g51550/K17N15_10	TC184584	33	41	39	57	50	42	36	44	26	45	30	48	32	19	18	34	TC184584	19.432	15.4992	17.0954	24.6604	24.6303	19.4455	18.3752	18.4906	14.6906	18.4386	14.1052	20.7623	16.0352	8.02698	7.93022	12.0426	TC184584	AT5g51550/K17N15_10
TC166297	-0.465918	0.467358	1.01941	1.3812	1.38258	2.0271	2.83571	13.6718	0.00338766	0.00886976	TC166297	At5g53190	TC166297	3	11	13	12	6	6	4	11	1	17	15	21	21	20	25	20	TC166297	1.76654	4.15831	5.69847	5.19167	2.95564	2.77794	2.04169	4.62265	0.565022	6.9657	7.05261	9.08351	10.5231	8.44946	11.0142	7.08387	TC166297	At5g53190
TC183915	-0.191467	-0.0807602	-1.12057	1.14192	1.05758	2.17433	3.42836	14.0876	0.00278829	0.00745244	TC183915	AT5g53860/K19P17_2	TC183915	23	30	22	22	17	21	16	29	28	12	27	22	13	19	8	9	TC183915	13.5435	11.3408	9.64356	9.51806	8.3743	9.72277	8.16677	12.187	15.8206	4.91696	12.6947	9.51606	6.51432	8.02698	3.52454	3.18774	TC183915	AT5g53860/K19P17_2
TC164659	0.283633	0.555656	-0.21558	1.21726	1.46984	1.16117	5.78706	31.5697	6.44856e-07	3.10317e-06	TC164659	AT5g55600/MDF20_4	TC164659	63	119	118	90	105	126	93	134	108	156	141	158	73	101	95	101	TC164659	37.0974	44.9854	51.7245	38.9375	51.7236	58.3366	47.4693	56.3123	61.0223	63.9205	66.2946	68.3426	36.5804	42.6697	41.854	35.7735	TC164659	AT5g55600/MDF20_4
TC167443	0.472127	0.574724	-0.28395	1.38715	1.48939	1.21752	3.88068	13.9089	0.00303175	0.00801717	TC167443	AT5g55600/MDF20_4	TC167443	23	31	27	14	33	40	15	41	32	43	29	36	14	28	20	25	TC167443	13.5435	11.7189	11.8353	6.05695	16.256	18.5196	7.65634	17.2299	18.0807	17.6191	13.6351	15.5717	7.01542	11.8292	8.81136	8.85483	TC167443	AT5g55600/MDF20_4
TC161132	-0.172304	1.85135	2.71435	1.12686	3.60839	6.56296	2.95167	53.1273	1.72227e-11	1.37576e-10	TC161132	At5g61830	TC161132	2	10	2	4	7	4	1	3	10	10	34	9	24	40	37	29	TC161132	1.1777	3.78028	0.876687	1.73056	3.44824	1.85196	0.510423	1.26072	5.65022	4.09747	15.9859	3.89293	12.0264	16.8989	16.301	10.2716	TC161132	At5g61830
TC192885	-0.307641	-0.595309	-1.03908	1.23768	1.5108	2.05492	4.25771	21.1849	9.63653e-05	0.000337943	TC192885	At5g61840/Mac9_140	TC192885	44	50	50	54	37	48	42	28	29	25	45	30	28	27	23	29	TC192885	25.9093	18.9014	21.9172	23.3625	18.2264	22.2235	21.4378	11.7668	16.3856	10.2437	21.1578	12.9764	14.0308	11.4068	10.1331	10.2716	TC192885	AT5g61840/mac9_140
TC198756	-0.184764	-0.337892	-0.94937	1.13663	1.26391	1.93103	3.6147	13.5927	0.00351544	0.00916842	TC198756	AT5g61840/mac9_140	TC198756	24	31	32	28	26	30	20	22	13	21	31	25	15	22	10	19	TC198756	14.1323	11.7189	14.027	12.1139	12.8078	13.8897	10.2085	9.24531	7.34528	8.60469	14.5754	10.8137	7.51652	9.2944	4.40568	6.72967	TC198756	AT5g61840/mac9_140
TC185897	3.22573	4.0421	2.1121	9.35496	16.4738	4.32319	5.1415	293.422	2.63908e-63	5.32382e-61	TC185897	ATAF1-like protein	TC185897	3	21	8	4	81	83	88	71	106	165	180	133	30	51	45	46	TC185897	1.76654	7.93859	3.50675	1.73056	39.9011	38.4281	44.9172	29.8371	59.8923	67.6083	84.6314	57.5289	15.033	21.5461	19.8256	16.2929	TC185897	ATAF1-like protein
TC167708	1.9276	3.02459	2.07689	3.80421	8.13753	4.21897	3.82525	84.4191	3.45818e-18	5.0692e-17	TC167708	ATAF1-like protein	TC167708	4	16	2	3	14	22	28	28	31	47	61	63	20	27	38	32	TC167708	2.35539	6.04845	0.876687	1.29792	6.89648	10.1858	14.2918	11.7668	17.5157	19.2581	28.6806	27.2505	10.022	11.4068	16.7416	11.3342	TC167708	ATAF1-like protein
TC167559	1.68228	3.07992	1.63748	3.20936	8.45569	3.11122	3.05058	54.5058	8.7528e-12	7.18905e-11	TC167559	ATAF1-like protein	TC167559	1	8	2	4	11	9	10	17	21	29	35	42	3	17	22	10	TC167559	0.588848	3.02423	0.876687	1.73056	5.41866	4.1669	5.10423	7.1441	11.8655	11.8827	16.4561	18.167	1.5033	7.18204	9.6925	3.54193	TC167559	ATAF1-like protein
TC155765	2.37145	3.07607	1.34809	5.17462	8.43315	2.54575	3.04878	49.8023	8.80227e-11	6.56502e-10	TC155765	ATAF1-like protein	TC155765	1	11	0	2	17	14	17	22	22	20	36	38	3	14	16	6	TC155765	0.588848	4.15831	0	0.865278	8.3743	6.48185	8.67719	9.24531	12.4305	8.19494	16.9263	16.4368	1.5033	5.91462	7.04909	2.12516	TC155765	ATAF1-like protein
TC194735	-2.07684	4.18851	2.88661	4.21881	18.2334	7.39531	2.64559	113.446	1.98936e-24	4.40466e-23	TC194735	Atp binding	TC194735	1	3	1	1	0	0	1	0	21	30	42	22	8	10	23	11	TC194735	0.588848	1.13408	0.438344	0.432639	0	0	0.510423	0	11.8655	12.2924	19.7473	9.51606	4.00881	4.22473	10.1331	3.89613	TC194735	Chromosome chr14 scaffold_21, whole genome shotgun sequence
TC162728	-0.308677	-0.843128	-1.64348	1.23857	1.79394	3.12418	4.2316	50.9525	5.00737e-11	3.84292e-10	TC162728	Atp binding	TC162728	46	54	63	52	38	45	51	34	27	43	19	30	14	15	19	29	TC162728	27.087	20.4135	27.6156	22.4972	18.719	20.8345	26.0316	14.2882	15.2556	17.6191	8.93331	12.9764	7.01542	6.33709	8.37079	10.2716	TC162728	Chromosome chr2 scaffold_105, whole genome shotgun sequence
TC163245	1.17919	2.49042	1.18876	2.2645	5.6194	2.27956	2.76907	39.0605	1.68517e-08	9.75709e-08	TC163245	ATP binding	TC163245	1	8	5	3	7	6	16	8	19	29	26	21	7	15	11	10	TC163245	0.588848	3.02423	2.19172	1.29792	3.44824	2.77794	8.16677	3.36193	10.7354	11.8827	12.2245	9.08351	3.50771	6.33709	4.84625	3.54193	TC163245	Avr9/Cf-9 rapidly elicited protein 102
TC179913	-0.308505	-0.967055	-1.43986	1.23842	1.95485	2.71295	4.19901	37.7072	3.26002e-08	1.83244e-07	TC179913	Atp binding	TC179913	47	61	53	49	32	54	47	31	27	37	19	23	14	12	25	36	TC179913	27.6758	23.0597	23.2322	21.1993	15.7634	25.0014	23.9899	13.0275	15.2556	15.1606	8.93331	9.94861	7.01542	5.06967	11.0142	12.751	TC179913	Chromosome chr2 scaffold_105, whole genome shotgun sequence
TC181409	1.56027	2.40281	1.72577	2.94909	5.28832	3.30757	2.79189	28.685	2.608e-06	1.15087e-05	TC181409	Atp binding	TC181409	3	3	4	5	3	17	12	12	11	21	27	22	14	10	18	14	TC181409	1.76654	1.13408	1.75337	2.1632	1.47782	7.87082	6.12508	5.0429	6.21524	8.60469	12.6947	9.51606	7.01542	4.22473	7.93022	4.95871	TC181409	Chromosome chr12 scaffold_78, whole genome shotgun sequence
TC173416	-0.182448	-0.960809	-1.38778	1.13481	1.9464	2.61675	2.99241	18.0768	0.000424091	0.00134375	TC173416	Atp binding	TC173416	22	28	14	18	14	22	20	14	6	18	8	10	3	6	13	13	TC173416	12.9547	10.5848	6.13681	7.7875	6.89648	10.1858	10.2085	5.88338	3.39013	7.37545	3.76139	4.32548	1.5033	2.53484	5.72738	4.60451	TC173416	Chromosome chr2 scaffold_105, whole genome shotgun sequence
TC163671	0.413482	1.35184	0.59214	1.3319	2.55238	1.50748	3.42654	17.2385	0.000631231	0.00193126	TC163671	Atp binding	TC163671	9	19	14	8	7	10	25	22	37	22	32	32	19	12	27	25	TC163671	5.29963	7.18254	6.13681	3.46111	3.44824	4.62989	12.7606	9.24531	20.9058	9.01443	15.0456	13.8415	9.52093	5.06967	11.8953	8.85483	TC163671	Chromosome chr3 scaffold_8, whole genome shotgun sequence
GT234036	-0.482144	0.128482	0.84893	1.39682	1.09314	1.80116	3.30714	17.1098	0.000670915	0.00203854	GT234036	Atp binding	GT234036	3	26	15	20	4	19	11	9	12	17	23	15	22	36	32	35	GT234036	1.76654	9.82873	6.57515	8.65278	1.97042	8.7968	5.61465	3.78217	6.78026	6.9657	10.814	6.48822	11.0242	15.209	14.0982	12.3968	GT234036	Chromosome chr18 scaffold_1, whole genome shotgun sequence
TC162397	0.119228	1.19129	0.757614	1.08615	2.28356	1.69069	2.95581	14.4226	0.00238291	0.00646551	TC162397	Atp binding	TC162397	10	13	6	7	7	10	10	11	18	14	31	18	17	20	11	20	TC162397	5.88848	4.91437	2.63006	3.02847	3.44824	4.62989	5.10423	4.62265	10.1704	5.73646	14.5754	7.78587	8.51873	8.44946	4.84625	7.08387	TC162397	Chromosome chr5 scaffold_2, whole genome shotgun sequence
TC181400	0.0115321	-0.143605	0.657854	1.00803	1.10466	1.57773	3.4713	12.0462	0.00722645	0.0174238	TC181400	Atp binding	TC181400	12	23	17	21	19	20	12	20	9	22	22	12	27	38	32	30	TC181400	7.06617	8.69465	7.45184	9.08542	9.35951	9.25978	6.12508	8.40483	5.08519	9.01443	10.3438	5.19058	13.5297	16.054	14.0982	10.6258	TC181400	Chromosome chr14 scaffold_21, whole genome shotgun sequence
TC176596	-0.00758308	-0.394117	-0.721432	1.00527	1.31414	1.64882	4.28724	11.5738	0.00899521	0.0210728	TC176596	Atp Binding Microtubule Motor Family Protein Isoform	TC176596	35	58	49	38	35	56	29	54	34	49	29	22	20	33	41	26	TC176596	20.6097	21.9256	21.4788	16.4403	17.2412	25.9274	14.8023	22.693	19.2107	20.0776	13.6351	9.51606	10.022	13.9416	18.0633	9.20903	TC176596	Predicted protein
TC187360	0.193325	1.68068	0.991042	1.1434	3.20579	1.98762	5.8386	141.581	1.72406e-30	5.84297e-29	TC187360	Atp Citrate Lyase Alpha Subunit	TC187360	40	96	53	63	66	76	54	80	140	217	221	212	96	171	134	149	TC187360	23.5539	36.2907	23.2322	27.2563	32.512	35.1872	27.5628	33.6193	79.103	88.9151	103.908	91.7002	48.1057	72.2428	59.0361	52.7748	TC187360	ATP citrate lyase alpha subunit
TC160918	0.0352067	1.40177	1.34576	1.0247	2.64226	2.54163	7.89037	230.58	1.03638e-49	9.90326e-48	TC160918	Atp Citrate Lyase B-Subunit	TC160918	195	335	264	274	224	286	241	305	601	670	717	765	615	783	703	903	TC160918	114.825	126.639	115.723	118.543	110.344	132.415	123.012	128.174	339.578	274.531	337.115	330.899	308.177	330.796	309.719	319.837	TC160918	ATP citrate lyase b-subunit
TC170193	0.145684	1.45012	1.44741	1.10626	2.7323	2.72718	5.74166	147.215	1.05083e-31	3.91641e-30	TC170193	Atp Citrate Lyase B-Subunit	TC170193	36	83	56	52	52	68	64	56	131	149	138	187	141	169	153	221	TC170193	21.1985	31.3763	24.5472	22.4972	25.6155	31.4833	32.6671	23.5335	74.0178	61.0523	64.884	80.8865	70.6553	71.3979	67.4069	78.2767	TC170193	ATP citrate lyase b-subunit
TC175479	0.0485316	0.792928	0.675973	1.03421	1.73259	1.59767	7.1547	56.4682	3.33755e-12	2.83915e-11	TC175479	Atp Citrate Lyase B-Subunit	TC175479	142	294	224	206	184	237	214	220	303	346	347	464	317	384	347	474	TC175479	83.6164	111.14	98.1889	89.1236	90.6395	109.728	109.231	92.4531	171.202	141.772	163.15	200.702	158.849	162.23	152.877	167.888	TC175479	ATP citrate lyase b-subunit
AI813194	-0.00193553	1.46304	1.31998	1.00134	2.75689	2.49663	3.82979	55.562	5.20968e-12	4.36165e-11	AI813194	ATP citrate lyase b-subunit	AI813194	11	20	17	11	8	15	14	20	37	44	41	38	36	27	38	64	AI813194	6.47733	7.56056	7.45184	4.75903	3.94085	6.94484	7.14592	8.40483	20.9058	18.0289	19.2771	16.4368	18.0397	11.4068	16.7416	22.6684	AI813194	ATP citrate lyase b-subunit
TC157341	0.00819342	2.27835	0.972497	1.0057	4.85124	1.96223	4.73002	170.436	1.02467e-36	5.00868e-35	TC157341	ATP sulfurylase	TC157341	15	40	24	16	25	25	24	17	88	121	138	103	39	62	40	65	TC157341	8.83272	15.1211	10.5202	6.92223	12.3151	11.5747	12.2502	7.1441	49.7219	49.5794	64.884	44.5525	19.543	26.1933	17.6227	23.0226	TC157341	ATP sulfurylase
TC180668	-0.00200435	-0.0232896	-0.305775	1.00139	1.01627	1.23608	10.5525	11.9599	0.00752174	0.0180563	TC180668	ATP synthase C chain	TC180668	2621	3752	3501	2911	2910	3151	3095	3210	2555	3354	3194	3332	2356	2910	2851	3422	TC180668	1543.37	1418.36	1534.64	1259.41	1433.48	1458.88	1579.76	1348.97	1443.63	1374.29	1501.74	1441.25	1180.6	1229.4	1256.06	1212.05	TC180668	ATP synthase C chain
TC185422	-0.0875452	-0.100653	-0.381601	1.06256	1.07226	1.30279	8.75905	10.7843	0.0129512	0.029091	TC185422	ATP synthase C chain	TC185422	772	1188	971	919	778	1025	850	844	717	1005	901	917	663	849	823	945	TC185422	454.59	449.098	425.632	397.595	383.247	474.564	433.86	354.684	405.12	411.796	423.627	396.647	332.23	358.679	362.587	334.713	TC185422	ATP synthase C chain
AW010709	-0.0502727	-0.00348663	-0.394567	1.03546	1.00242	1.31455	7.15419	10.9585	0.0119522	0.027096	AW010709	ATP synthase CF0 C subunit	AW010709	273	346	330	271	301	274	279	292	303	303	301	289	223	233	275	307	AW010709	160.755	130.798	144.653	117.245	148.274	126.859	142.408	122.71	171.202	124.153	141.522	125.006	111.746	98.4362	121.156	108.737	AW010709	ATP synthase CF0 C subunit
TC183964	0.0730547	-0.258611	-1.16774	1.05194	1.19633	2.24659	5.18071	41.3865	5.41442e-09	3.33278e-08	TC183964	ATP synthase delta chain, chloroplast precursor	TC183964	73	109	101	61	79	91	82	99	59	110	42	75	44	39	39	47	TC183964	42.9859	41.2051	44.2727	26.391	38.9159	42.132	41.8547	41.6039	33.3363	45.0722	19.7473	32.4411	22.0485	16.4764	17.1822	16.6471	TC183964	ATP synthase delta chain, chloroplast precursor
TC163324	-0.279677	-1.23057	-1.79639	1.21392	2.3466	3.4735	5.25624	83.8299	4.62701e-18	6.69757e-17	TC163324	ATP synthase gamma chain 1, chloroplast precursor	TC163324	85	157	134	105	88	125	94	71	50	61	45	43	37	57	31	25	TC163324	50.0521	59.3504	58.738	45.4271	43.3493	57.8737	47.9798	29.8371	28.2511	24.9946	21.1578	18.5996	18.5408	24.0809	13.6576	8.85483	TC163324	ATP synthase gamma chain 1, chloroplast precursor
AM983293	-0.130555	-1.00416	-2.03079	1.09471	2.00578	4.08628	3.67329	30.36	1.15919e-06	5.36984e-06	AM983293	ATP synthase gamma chain 1, chloroplast precursor	AM983293	29	52	44	21	24	44	32	28	15	33	6	18	9	20	9	0	AM983293	17.0766	19.6575	19.2871	9.08542	11.8225	20.3715	16.3335	11.7668	8.47532	13.5217	2.82105	7.78587	4.50991	8.44946	3.96511	0	AM983293	ATP synthase gamma chain 1, chloroplast precursor
TC158131	-0.0599517	-0.128089	-0.532311	1.04243	1.09285	1.44624	10.464	31.3386	7.2133e-07	3.45027e-06	TC158131	ATP synthase subunit alpha	TC158131	2577	3692	3453	3070	2694	3093	3021	3073	2392	3101	3003	3060	2133	2478	2321	2914	TC158131	1517.46	1395.68	1513.6	1328.2	1327.08	1432.03	1541.99	1291.4	1351.53	1270.63	1411.93	1323.6	1068.85	1046.89	1022.56	1032.12	TC158131	ATP synthase subunit alpha
TC154531	0.0218264	-0.0835438	-0.540638	1.01524	1.05962	1.45462	9.93513	26.1134	9.03009e-06	3.6937e-05	TC154531	ATP synthase subunit beta	TC154531	1876	2569	2339	1851	2148	2243	2024	2096	1788	2151	1975	2137	1605	1690	1433	1868	TC154531	1104.68	971.155	1025.29	800.815	1058.12	1038.48	1033.1	880.826	1010.26	881.366	928.594	924.355	804.268	713.979	631.334	661.633	TC154531	ATP synthase subunit beta
CV031377	-0.333686	-0.536902	0.313699	1.26023	1.45085	1.24289	3.52409	12.6901	0.00535696	0.0133993	CV031377	ATP synthase subunit beta	CV031377	22	27	19	23	11	23	18	18	12	20	11	19	28	37	24	37	CV031377	12.9547	10.2068	8.32853	9.9507	5.41866	10.6488	9.18761	7.56434	6.78026	8.19494	5.17192	8.21841	14.0308	15.6315	10.5736	13.1052	CV031377	ATP synthase subunit beta
TC170381	0.00842615	0.0933638	0.411367	1.00586	1.06685	1.32995	5.78428	10.3515	0.0158026	0.0345017	TC170381	ATP synthase subunit beta	TC170381	74	131	87	109	85	110	84	110	85	148	90	98	117	163	135	175	TC170381	43.5747	49.5217	38.1359	47.1577	41.8715	50.9288	42.8755	46.2265	48.0268	60.6426	42.3157	42.3897	58.6289	68.8631	59.4767	61.9838	TC170381	ATP synthase subunit beta
TC156873	-0.0624851	-0.0197397	0.45857	1.04426	1.01378	1.37418	6.45727	18.1831	0.000403211	0.00128142	TC156873	ATP synthase subunit beta, mitochondrial precursor	TC156873	128	231	160	138	141	187	120	158	121	216	134	168	186	276	220	321	TC156873	75.3725	87.3245	70.135	59.7042	69.4574	86.579	61.2508	66.3981	68.3676	88.5054	63.0033	72.6681	93.2049	116.602	96.925	113.696	TC156873	ATP synthase subunit beta, mitochondrial precursor
EC428601	0.796229	2.34489	1.9715	1.73656	5.08023	3.92175	4.48144	112.941	2.55436e-24	5.60679e-23	EC428601	Atp-binding cassette	EC428601	10	22	10	17	25	28	18	28	52	92	77	76	35	88	71	63	EC428601	5.88848	8.31662	4.38344	7.35486	12.3151	12.9637	9.18761	11.7668	29.3811	37.6967	36.2034	32.8737	17.5386	37.1776	31.2803	22.3142	EC428601	Chromosome chr4 scaffold_6, whole genome shotgun sequence
TC186997	0.42019	1.73351	1.3907	1.3381	3.32536	2.62205	5.61403	106.327	6.77076e-23	1.33617e-21	TC186997	ATP-binding cassette	TC186997	29	79	27	56	51	75	57	60	122	210	140	147	101	163	146	135	TC186997	17.0766	29.8642	11.8353	24.2278	25.1229	34.7242	29.0941	25.2145	68.9326	86.0469	65.8244	63.5846	50.6112	68.8631	64.3229	47.8161	TC186997	Chromosome undetermined scaffold_3238, whole genome shotgun sequence
DR160811	0.615491	1.60812	1.28117	1.53208	3.04854	2.43036	5.34486	80.2324	2.73637e-17	3.70358e-16	DR160811	ATP-binding cassette	DR160811	24	68	28	43	66	47	62	62	111	135	108	127	71	121	123	119	DR160811	14.1323	25.7059	12.2736	18.6035	32.512	21.7605	31.6462	26.055	62.7174	55.3158	50.7788	54.9336	35.5782	51.1192	54.1899	42.149	DR160811	Chromosome chr6 scaffold_25, whole genome shotgun sequence
TC169926	0.439973	2.49356	2.30614	1.35658	5.63167	4.94558	3.16848	75.4929	2.84092e-16	3.50196e-15	TC169926	ATP-binding cassette	TC169926	1	13	1	5	6	7	5	8	19	32	25	36	16	28	29	38	TC169926	0.588848	4.91437	0.438344	2.1632	2.95564	3.24092	2.55211	3.36193	10.7354	13.1119	11.7544	15.5717	8.01762	11.8292	12.7765	13.4593	TC169926	Chromosome chr4 scaffold_6, whole genome shotgun sequence
BQ696662	1.48973	2.88338	2.49835	2.80837	7.37877	5.65038	3.87629	72.8588	1.04215e-15	1.22297e-14	BQ696662	Atp-Binding Cassette Transporter	BQ696662	8	13	0	5	11	26	21	13	32	46	62	52	22	65	36	43	BQ696662	4.71078	4.91437	0	2.1632	5.41866	12.0377	10.7189	5.46314	18.0807	18.8484	29.1508	22.4925	11.0242	27.4607	15.8604	15.2303	BQ696662	Chromosome chr9 scaffold_7, whole genome shotgun sequence
TC170236	0.015504	-0.810466	-0.770941	1.0108	1.75378	1.70638	5.61901	39.9582	1.08746e-08	6.46426e-08	TC170236	ATP-binding cassette transporter, subfamily I, member 15, ABC component protein PpABCI15	TC170236	108	148	118	117	129	119	97	138	88	50	55	79	66	94	73	87	TC170236	63.5956	55.9482	51.7245	50.6188	63.5462	55.0957	49.511	57.9933	49.7219	20.4874	25.8596	34.1713	33.0727	39.7124	32.1615	30.8148	TC170236	ATP-binding cassette transporter, subfamily I, member 15, ABC component protein PpABCI15
TC195895	0.185275	1.95607	1.32991	1.13703	3.88005	2.51387	7.2065	237.216	3.80657e-51	4.06535e-49	TC195895	Atp-Citrate Lyase/Succinyl-Coa Ligase	TC195895	95	185	143	140	135	163	125	194	340	613	631	569	291	462	377	428	TC195895	55.9405	69.9352	62.6831	60.5695	66.5018	75.4672	63.8029	81.5268	192.107	251.175	296.68	246.12	145.821	195.182	166.094	151.595	TC195895	ATP-citrate lyase/succinyl-CoA ligase
TC178281	0.297031	1.82396	1.1642	1.22861	3.54052	2.24109	5.63882	150.977	1.62222e-32	6.3632e-31	TC178281	Atp-Citrate Lyase/Succinyl-Coa Ligase	TC178281	24	62	53	61	50	48	57	81	117	193	199	186	94	128	130	141	TC178281	14.1323	23.4378	23.2322	26.391	24.6303	22.2235	29.0941	34.0395	66.1075	79.0812	93.5647	80.454	47.1035	54.0765	57.2738	49.9413	TC178281	ATP-citrate lyase/succinyl-CoA ligase
AW225973	0.478914	1.53205	0.342392	1.39369	2.89197	1.26786	3.53349	40.5746	8.04892e-09	4.84575e-08	AW225973	ATP-citrate lyase/succinyl-CoA ligase	AW225973	16	13	8	15	17	20	13	21	31	44	44	31	13	15	23	23	AW225973	9.42156	4.91437	3.50675	6.48959	8.3743	9.25978	6.6355	8.82507	17.5157	18.0289	20.6877	13.409	6.51432	6.33709	10.1331	8.14645	AW225973	ATP-citrate lyase/succinyl-CoA ligase
TC173450	0.0326123	1.30039	1.22882	1.02286	2.46295	2.34375	7.0491	190.915	3.87143e-41	2.42375e-39	TC173450	Atp-Citrate Synthase	TC173450	129	174	154	164	138	167	128	186	328	372	414	391	363	410	383	461	TC173450	75.9614	65.7769	67.5049	70.9528	67.9796	77.3192	65.3341	78.1649	185.327	152.426	194.652	169.126	181.9	173.214	168.738	163.283	TC173450	Chromosome chr1 scaffold_135, whole genome shotgun sequence
TC164963	-0.0645801	0.892286	0.916043	1.04578	1.85611	1.88693	6.65492	106.512	6.17728e-23	1.22476e-21	TC164963	Atp-Citrate Synthase Alpha Chain Protein 2-Like	TC164963	108	186	131	145	111	144	111	161	214	269	284	269	239	324	292	333	TC164963	63.5956	70.3133	57.423	62.7327	54.6792	66.6705	56.6569	67.6589	120.915	110.222	133.529	116.355	119.763	136.881	128.646	117.946	TC164963	Chromosome chr1 scaffold_135, whole genome shotgun sequence
TC183553	-0.0209491	-0.620279	-1.15038	1.01463	1.53717	2.21973	3.59193	18.1484	0.000409906	0.00130107	TC183553	atp-dependent clp protease adaptor protein	TC183553	25	25	36	30	18	26	23	46	19	21	8	27	18	12	11	17	TC183553	14.7212	9.45071	15.7804	12.9792	8.86691	12.0377	11.7397	19.3311	10.7354	8.60469	3.76139	11.6788	9.01983	5.06967	4.84625	6.02129	TC183553
DR743324	-0.0240695	-0.695324	-1.34857	1.01682	1.61925	2.5466	2.92301	16.7829	0.000783252	0.00234055	DR743324	atp-dependent clp protease adaptor protein	DR743324	15	18	20	19	14	14	18	23	11	17	3	13	11	4	7	9	DR743324	8.83272	6.80451	8.76687	8.22014	6.89648	6.48185	9.18761	9.66555	6.21524	6.9657	1.41052	5.62313	5.51212	1.68989	3.08398	3.18774	DR743324
TC177368	0.020558	-0.690612	-1.0127	1.01435	1.61397	2.01768	3.45996	15.9283	0.00117304	0.00337749	TC177368	atp-dependent clp protease adaptor protein	TC177368	20	23	34	27	15	26	19	44	13	19	9	23	17	10	13	17	TC177368	11.777	8.69465	14.9037	11.6813	7.38909	12.0377	9.69804	18.4906	7.34528	7.78519	4.23157	9.94861	8.51873	4.22473	5.72738	6.02129	TC177368
TC194318	0.222078	-0.30952	-0.455242	1.16641	1.2393	1.37101	4.70893	14.6861	0.00210556	0.00577836	TC194318	Atp-dependent clp protease atp-binding subunit -like	TC194318	36	69	63	54	65	50	60	74	46	41	45	42	41	42	55	39	TC194318	21.1985	26.0839	27.6156	23.3625	32.0194	23.1495	30.6254	31.0979	25.991	16.7996	21.1578	18.167	20.5452	17.7439	24.2312	13.8135	TC194318	Chromosome chr18 scaffold_61, whole genome shotgun sequence
TC180487	-0.0342921	-0.312649	-0.566679	1.02405	1.24199	1.48111	7.62771	23.2907	3.51224e-05	0.000131828	TC180487	ATP-dependent Clp protease ATP-binding subunit clpA homolog CD4B, chloroplast precursor	TC180487	380	537	460	462	420	383	454	482	322	359	348	430	349	337	318	366	TC180487	223.762	203.001	201.638	199.879	206.894	177.325	231.732	202.556	181.937	147.099	163.621	185.996	174.884	142.373	140.101	129.635	TC180487	ATP-dependent Clp protease ATP-binding subunit clpA homolog CD4B, chloroplast precursor
TC173264	0.0341983	-0.0618916	-0.472203	1.02399	1.04383	1.38723	9.30506	24.3131	2.14892e-05	8.34675e-05	TC173264	ATP-dependent Clp protease proteolytic subunit	TC173264	1141	1469	1507	1369	1234	1420	1263	1573	1130	1401	1285	1389	962	1036	1112	1310	TC173264	671.875	555.323	660.584	592.283	607.876	657.445	644.664	661.04	638.474	574.056	604.174	600.809	482.06	437.682	489.912	463.993	TC173264	ATP-dependent Clp protease proteolytic subunit
TC186212	0.0529638	-0.013024	-0.48549	1.03739	1.00907	1.40006	7.70925	21.968	6.62385e-05	0.000238005	TC186212	ATP-dependent Clp protease proteolytic subunit	TC186212	358	502	512	427	383	501	421	511	375	470	420	496	282	330	357	471	TC186212	210.807	189.77	224.432	184.737	188.668	231.958	214.888	214.743	211.883	192.581	197.473	214.544	141.311	139.416	157.283	166.825	TC186212	ATP-dependent Clp protease proteolytic subunit
BI416708	0.0599592	-0.069007	-0.40462	1.04244	1.04899	1.32374	7.03075	16.0975	0.00108294	0.00314585	BI416708	ATP-dependent Clp protease proteolytic subunit	BI416708	210	306	309	297	252	305	255	323	207	292	236	324	185	224	239	297	BI416708	123.658	115.677	135.448	128.494	124.137	141.212	130.158	135.738	116.959	119.646	110.961	140.146	92.7038	94.6339	105.296	105.195	BI416708	ATP-dependent Clp protease proteolytic subunit
TC164583	-0.406795	0.185768	0.696995	1.32574	1.13742	1.62112	3.12185	13.1794	0.00426437	0.0109046	TC164583	ATP-dependent proteinase lon2	TC164583	10	12	13	20	6	9	15	10	13	22	11	16	20	23	22	35	TC164583	5.88848	4.53634	5.69847	8.65278	2.95564	4.1669	7.65634	4.20241	7.34528	9.01443	5.17192	6.92077	10.022	9.71687	9.6925	12.3968	TC164583	Lon protease homolog
CT576859	1.14965	2.32825	1.61857	2.2186	5.02195	3.0707	2.65692	27.705	4.18855e-06	1.79536e-05	CT576859	Atp-dependent zinc metalloprotease -like	CT576859	3	5	4	3	6	11	4	12	18	23	13	22	6	14	21	11	CT576859	1.76654	1.89014	1.75337	1.29792	2.95564	5.09288	2.04169	5.0429	10.1704	9.42418	6.11226	9.51606	3.00661	5.91462	9.25193	3.89613	CT576859	Chromosome chr14 scaffold_21, whole genome shotgun sequence
TC175908	-0.0190826	-0.310552	-1.01642	1.01331	1.24018	2.0229	4.15379	18.0417	0.000431227	0.00136364	TC175908	Atypical receptor-like kinase mark	TC175908	31	49	39	48	36	61	22	41	26	36	43	27	32	20	16	22	TC175908	18.2543	18.5234	17.0954	20.7667	17.7338	28.2423	11.2293	17.2299	14.6906	14.7509	20.2175	11.6788	16.0352	8.44946	7.04909	7.79225	TC175908	Chromosome chr17 scaffold_16, whole genome shotgun sequence
TC162680	-0.0393726	-0.150533	0.768573	1.02767	1.10998	1.70358	3.11536	11.3339	0.0100506	0.0232243	TC162680	Autophagy-related protein 3	TC162680	13	18	5	18	11	19	8	13	7	11	17	13	21	22	25	35	TC162680	7.65502	6.80451	2.19172	7.7875	5.41866	8.7968	4.08338	5.46314	3.95515	4.50722	7.99296	5.62313	10.5231	9.2944	11.0142	12.3968	TC162680	Autophagy-related protein 3
DR746324	-0.186854	-1.90124	-0.322103	1.13828	3.73534	1.25015	4.3111	53.5686	1.38678e-11	1.11831e-10	DR746324	Auxin aluminum responsive-like protein	DR746324	42	69	63	34	46	48	31	52	18	19	10	7	47	32	52	52	DR746324	24.7316	26.0839	27.6156	14.7097	22.6599	22.2235	15.8231	21.8525	10.1704	7.78519	4.70174	3.02784	23.5518	13.5191	22.9095	18.4181	DR746324	Genomic DNA, chromosome 3, P1 clone: MJK13
TC195238	-0.212016	-1.96856	-0.385463	1.15831	3.91379	1.30628	4.13108	53.113	1.73443e-11	1.3846e-10	TC195238	Auxin aluminum responsive-like protein	TC195238	38	60	54	34	45	42	30	38	17	16	9	4	40	27	44	46	TC195238	22.3762	22.6817	23.6705	14.7097	22.1673	19.4455	15.3127	15.9692	9.60537	6.55595	4.23157	1.73019	20.0441	11.4068	19.385	16.2929	TC195238	Uncharacterized protein At5g19140.2
TC166978	-0.355864	-1.82863	-0.680361	1.27975	3.55199	1.60254	4.31241	45.687	6.6105e-10	4.46877e-09	TC166978	Auxin aluminum responsive-like protein	TC166978	45	58	85	39	40	53	25	56	15	20	11	17	47	36	34	39	TC166978	26.4981	21.9256	37.2592	16.8729	19.7042	24.5384	12.7606	23.5335	8.47532	8.19494	5.17192	7.35332	23.5518	15.209	14.9793	13.8135	TC166978	Uncharacterized protein At5g19140.2
DR089624	-0.262874	-1.53506	-0.482529	1.19987	2.898	1.39719	4.20629	33.8578	2.12298e-07	1.08926e-06	DR089624	Auxin aluminum responsive-like protein	DR089624	43	58	60	34	45	47	27	39	19	26	13	8	44	31	38	41	DR089624	25.3205	21.9256	26.3006	14.7097	22.1673	21.7605	13.7814	16.3894	10.7354	10.6534	6.11226	3.46038	22.0485	13.0967	16.7416	14.5219	DR089624	Uncharacterized protein At5g19140.2
TC194759	-0.286679	-1.1551	-0.483249	1.21983	2.227	1.39789	5.33005	30.4427	1.11368e-06	5.17696e-06	TC194759	Auxin aluminum responsive-like protein	TC194759	84	108	144	88	83	97	53	108	47	71	39	31	83	87	72	95	TC194759	49.4632	40.827	63.1215	38.0722	40.8863	44.91	27.0524	45.3861	26.556	29.092	18.3368	13.409	41.5914	36.7551	31.7209	33.6484	TC194759	Chromosome chr5 scaffold_67, whole genome shotgun sequence
DR078367	-0.163513	-1.25194	-0.17155	1.12001	2.38161	1.12627	3.41975	15.3626	0.00153161	0.00431412	DR078367	Auxin aluminum responsive-like protein	DR078367	16	30	34	19	25	26	14	20	15	15	7	3	29	18	23	26	DR078367	9.42156	11.3408	14.9037	8.22014	12.3151	12.0377	7.14592	8.40483	8.47532	6.14621	3.29122	1.29764	14.5319	7.60451	10.1331	9.20903	DR078367	Uncharacterized protein At5g19140.2
TC173783	0.227292	0.751531	1.42635	1.17064	1.68358	2.68765	3.24651	22.8998	4.23716e-05	0.000157502	TC173783	Auxin downregulated-like partial	TC173783	8	17	7	10	16	12	11	8	11	20	15	24	23	48	31	22	TC173783	4.71078	6.42648	3.0684	4.32639	7.88169	5.55587	5.61465	3.36193	6.21524	8.19494	7.05261	10.3812	11.5253	20.2787	13.6576	7.79225	TC173783	Os03g0744600 protein
CO162810	-0.0694321	-0.155833	2.51987	1.0493	1.11406	5.73529	4.28976	190	6.10251e-41	3.7467e-39	CO162810	Auxin downregulated-like protein	CO162810	17	14	16	21	27	16	10	10	6	17	26	12	88	98	119	136	CO162810	10.0104	5.2924	7.0135	9.08542	13.3004	7.40783	5.10423	4.20241	3.39013	6.9657	12.2245	5.19058	44.0969	41.4023	52.4276	48.1703	CO162810	Chromosome chr19 scaffold_4, whole genome shotgun sequence
TC199216	-0.00880921	-0.0243163	2.46868	1.00612	1.017	5.53537	4.15506	157.568	6.13827e-34	2.62664e-32	TC199216	Auxin downregulated-like protein	TC199216	16	12	14	20	26	14	10	10	7	18	26	10	83	81	100	125	TC199216	9.42156	4.53634	6.13681	8.65278	12.8078	6.48185	5.10423	4.20241	3.95515	7.37545	12.2245	4.32548	41.5914	34.2203	44.0568	44.2742	TC199216	Chromosome chr19 scaffold_4, whole genome shotgun sequence
TC183448	-0.0434405	-0.02632	2.51666	1.03057	1.01841	5.72257	3.96623	148.038	6.98346e-32	2.62582e-30	TC183448	Auxin downregulated-like protein	TC183448	12	10	12	19	22	13	6	9	5	17	22	8	69	73	88	114	TC183448	7.06617	3.78028	5.26012	8.22014	10.8373	6.01886	3.06254	3.78217	2.82511	6.9657	10.3438	3.46038	34.576	30.8405	38.77	40.378	TC183448	Os04g0679400 protein
TC179687	-0.0474909	-0.809846	-1.52478	1.03347	1.75302	2.87742	3.09835	25.9778	9.64016e-06	3.92556e-05	TC179687	Auxin efflux carrier family protein	TC179687	14	30	21	22	26	16	12	27	11	8	16	13	8	9	4	12	TC179687	8.24387	11.3408	9.20521	9.51806	12.8078	7.40783	6.12508	11.3465	6.21524	3.27798	7.52279	5.62313	4.00881	3.80225	1.76227	4.25032	TC179687	Chromosome chr7 scaffold_20, whole genome shotgun sequence
TC158550	0.175101	0.0750485	-1.20239	1.12904	1.0534	2.30121	3.28797	17.0204	0.000699944	0.00211901	TC158550	Auxin efflux carrier-like partial	TC158550	15	27	23	15	22	23	19	23	10	28	18	28	4	15	0	20	TC158550	8.83272	10.2068	10.0819	6.48959	10.8373	10.6488	9.69804	9.66555	5.65022	11.4729	8.46314	12.1113	2.00441	6.33709	0	7.08387	TC158550	Chromosome chr7 scaffold_20, whole genome shotgun sequence
TC165959	0.97444	2.6937	1.58108	1.96488	6.46971	2.99194	4.80104	131.124	3.09593e-28	9.1079e-27	TC165959	Auxin efflux carrier-like protein	TC165959	11	31	9	20	32	32	27	43	71	87	150	142	43	49	71	71	TC165959	6.47733	11.7189	3.94509	8.65278	15.7634	14.8157	13.7814	18.0704	40.1165	35.648	70.5261	61.4218	21.5474	20.7012	31.2803	25.1477	TC165959	Gb|AAD32907.1
TC156920	-0.425767	1.6961	3.60683	1.34329	3.24024	12.1833	4.88619	229.284	1.97564e-49	1.8462e-47	TC156920	Auxin induced protein pcnt115 isoform 1	TC156920	6	34	10	5	6	18	9	5	21	61	54	37	137	222	209	147	TC156920	3.53309	12.853	4.38344	2.1632	2.95564	8.33381	4.59381	2.10121	11.8655	24.9946	25.3894	16.0043	68.6509	93.789	92.0787	52.0664	TC156920	Chromosome chr5 scaffold_67, whole genome shotgun sequence
TC175512	0.0519047	0.0279492	0.589236	1.03663	1.01956	1.50445	6.37423	12.4975	0.00585943	0.0145189	TC175512	Auxin induced protein pcnt115 isoform 1	TC175512	68	206	152	173	113	163	154	154	85	190	160	159	108	264	285	336	TC175512	40.0416	77.8738	66.6282	74.8466	55.6645	75.4672	78.6051	64.7172	48.0268	77.8519	75.2279	68.7752	54.119	111.533	125.562	119.009	TC175512	Chromosome chr5 scaffold_67, whole genome shotgun sequence
TC183829	0.0904079	0.297856	0.506976	1.06467	1.22932	1.42107	4.83633	10.2813	0.0163206	0.0354925	TC183829	Auxin induced protein pcnt115 isoform 3	TC183829	42	49	52	45	53	46	49	46	53	61	61	53	63	79	78	77	TC183829	24.7316	18.5234	22.7939	19.4688	26.1081	21.2975	25.0107	19.3311	29.9461	24.9946	28.6806	22.9251	31.5694	33.3753	34.3643	27.2729	TC183829	Chromosome chr8 scaffold_23, whole genome shotgun sequence
TC171615	0.337006	0.139119	-1.31025	1.26313	1.10123	2.47985	4.6352	57.3136	2.20275e-12	1.90311e-11	TC171615	Auxin induced -like protein	TC171615	52	66	43	44	71	70	49	62	35	56	66	68	27	28	19	17	TC171615	30.6201	24.9499	18.8488	19.0361	34.975	32.4092	25.0107	26.055	19.7758	22.9458	31.0315	29.4133	13.5297	11.8292	8.37079	6.02129	TC171615	Chromosome undetermined scaffold_287, whole genome shotgun sequence
TC162407	-0.0246279	-1.11479	-0.00907837	1.01722	2.16563	1.00631	2.96492	12.4047	0.00611793	0.0150859	TC162407	Auxin repressed protein	TC162407	13	14	22	15	23	14	11	13	7	9	6	7	16	17	16	22	TC162407	7.65502	5.2924	9.64356	6.48959	11.3299	6.48185	5.61465	5.46314	3.95515	3.68772	2.82105	3.02784	8.01762	7.18204	7.04909	7.79225	TC162407	Auxin-repressed protein
DR159809	-0.0151097	-0.875744	-0.0189107	1.01053	1.83495	1.01319	3.28351	10.1876	0.0170366	0.036779	DR159809	Auxin repressed protein	DR159809	19	20	22	19	29	22	10	16	10	11	9	13	22	18	22	26	DR159809	11.1881	7.56056	9.64356	8.22014	14.2856	10.1858	5.10423	6.72386	5.65022	4.50722	4.23157	5.62313	11.0242	7.60451	9.6925	9.20903	DR159809	Auxin-repressed protein
TC171298	0.56135	0.694079	-0.149326	1.47565	1.61785	1.10905	3.76937	14.22	0.00262044	0.00705127	TC171298	Auxin response factor 23	TC171298	15	16	26	25	22	41	26	29	27	43	28	34	14	30	22	16	TC171298	8.83272	6.04845	11.3969	10.816	10.8373	18.9826	13.271	12.187	15.2556	17.6191	13.1649	14.7066	7.01542	12.6742	9.6925	5.66709	TC171298	Auxin response factor 23
TC154808	0.124395	-0.19245	-0.377275	1.09005	1.1427	1.29889	5.74808	13.0563	0.00451648	0.0114823	TC154808	Auxin responsive protein iaa8-like	TC154808	103	125	126	101	106	123	105	151	86	118	89	102	88	89	97	117	TC154808	60.6513	47.2535	55.2313	43.6965	52.2162	56.9477	53.5944	63.4564	48.5919	48.3501	41.8455	44.1199	44.0969	37.6001	42.7351	41.4406	TC154808	Aux/IAA protein-like
TC160339	2.33857	2.7208	0.969072	5.05801	6.59239	1.95758	2.78641	49.7267	9.13503e-11	6.79328e-10	TC160339	Auxin-induced protein 1	TC160339	2	4	2	5	13	18	20	14	20	28	14	25	1	7	10	11	TC160339	1.1777	1.51211	0.876687	2.1632	6.40388	8.33381	10.2085	5.88338	11.3004	11.4729	6.58244	10.8137	0.501101	2.95731	4.40568	3.89613	TC160339	Auxin-induced protein 1
TC176004	0.24843	-0.973754	-1.07318	1.18791	1.96394	2.10407	3.27231	25.7062	1.09882e-05	4.4291e-05	TC176004	Auxin-induced protein 2	TC176004	20	23	25	21	21	39	22	21	9	19	5	12	14	9	7	17	TC176004	11.777	8.69465	10.9586	9.08542	10.3447	18.0566	11.2293	8.82507	5.08519	7.78519	2.35087	5.19058	7.01542	3.80225	3.08398	6.02129	TC176004	Auxin-induced protein 2
TC176664	0.0819781	-0.277043	-1.10635	1.05847	1.21171	2.15301	3.34824	17.2522	0.000627158	0.00192062	TC176664	Auxin-induced protein 2	TC176664	20	17	18	34	23	24	21	24	13	20	24	16	13	11	7	15	TC176664	11.777	6.42648	7.89018	14.7097	11.3299	11.1117	10.7189	10.0858	7.34528	8.19494	11.2842	6.92077	6.51432	4.6472	3.08398	5.3129	TC176664	Auxin-induced protein 2
TC197815	-0.663096	-1.08303	-0.880049	1.58348	2.11848	1.84044	3.12524	10.4131	0.0153624	0.0336737	TC197815	Auxin-induced protein 2	TC197815	13	23	21	39	12	22	13	11	13	17	4	10	19	10	9	19	TC197815	7.65502	8.69465	9.20521	16.8729	5.91127	10.1858	6.6355	4.62265	7.34528	6.9657	1.8807	4.32548	9.52093	4.22473	3.96511	6.72967	TC197815	Auxin-induced protein 2
TC195453	-0.66191	0.312656	1.53416	1.58218	1.24199	2.8962	3.81358	77.5641	1.02196e-16	1.31591e-15	TC195453	Auxin-induced protein pcnt115 isoform 1	TC195453	11	24	22	16	12	13	12	7	18	34	23	14	44	70	64	55	TC195453	6.47733	9.07268	9.64356	6.92223	5.91127	6.01886	6.12508	2.94169	10.1704	13.9314	10.814	6.05567	22.0485	29.5731	28.1964	19.4806	TC195453	Chromosome chr5 scaffold_67, whole genome shotgun sequence
TC156129	-0.174002	-0.327376	-1.35188	1.12818	1.25473	2.55245	5.02282	41.8862	4.2415e-09	2.64112e-08	TC156129	auxin-responsive protein IAA27-like isoform 2	TC156129	78	76	93	81	63	60	89	72	69	50	70	69	42	30	27	45	TC156129	45.9301	28.7301	40.7659	35.0438	31.0342	27.7794	45.4276	30.2574	38.9865	20.4874	32.9122	29.8458	21.0463	12.6742	11.8953	15.9387	TC156129	Chromosome chr9 scaffold_7, whole genome shotgun sequence
TC196936	-0.351344	-0.324651	-1.55418	1.27575	1.25236	2.93667	4.47123	47.7603	2.39483e-10	1.707e-09	TC196936	auxin-responsive protein IAA9	TC196936	43	67	60	67	48	39	44	48	30	39	48	70	27	16	15	31	TC196936	25.3205	25.3279	26.3006	28.9868	23.6451	18.0566	22.4586	20.1716	16.9506	15.9801	22.5684	30.2784	13.5297	6.75956	6.60852	10.98	TC196936	Chromosome chr11 scaffold_13, whole genome shotgun sequence
TC185893	-0.29141	-0.353377	-1.5027	1.22384	1.27755	2.83373	6.26266	108.701	2.08863e-23	4.26074e-22	TC185893	auxin-responsive protein IAA9-like	TC185893	179	216	223	208	161	148	162	187	149	177	147	167	87	73	57	109	TC185893	105.404	81.6541	97.7506	89.9889	79.3095	68.5224	82.6885	78.5851	84.1882	72.5252	69.1156	72.2355	43.5958	30.8405	25.1124	38.6071	TC185893	Chromosome chr11 scaffold_13, whole genome shotgun sequence
TC155386	1.58438	4.58205	4.57486	2.99879	23.9516	23.8326	3.86096	250.023	6.46792e-54	7.82865e-52	TC155386	Avr9 Elicitor Response Protein	TC155386	0	4	2	2	5	10	6	3	42	42	59	55	38	64	61	60	TC155386	0	1.51211	0.876687	0.865278	2.46303	4.62989	3.06254	1.26072	23.7309	17.2094	27.7403	23.7901	19.0419	27.0383	26.8746	21.2516	TC155386	Chromosome chr7 scaffold_20, whole genome shotgun sequence
TC161896	-0.151482	0.380652	0.545778	1.11071	1.30193	1.45981	4.05653	12.5663	0.00567475	0.0141108	TC161896	B-glycosyltransferase, glycosyltransferase family 2 protein	TC161896	14	38	28	30	23	23	20	29	28	32	33	47	28	49	41	60	TC161896	8.24387	14.3651	12.2736	12.9792	11.3299	10.6488	10.2085	12.187	15.8206	13.1119	15.5157	20.3298	14.0308	20.7012	18.0633	21.2516	TC161896	B-glycosyltransferase, glycosyltransferase family 2 protein
TC160871	-0.411591	0.351083	0.686435	1.33015	1.27552	1.6093	2.98393	11.2956	0.0102303	0.0235922	TC160871	b-zip transcription factor	TC160871	6	22	10	11	7	14	6	8	9	17	18	17	14	22	22	29	TC160871	3.53309	8.31662	4.38344	4.75903	3.44824	6.48185	3.06254	3.36193	5.08519	6.9657	8.46314	7.35332	7.01542	9.2944	9.6925	10.2716	TC160871	Chromosome chr1 scaffold_136, whole genome shotgun sequence
TC154777	-0.10141	0.95737	0.685647	1.07282	1.94177	1.60842	4.20939	23.1029	3.84364e-05	0.000143378	TC154777	B12d protein	TC154777	16	32	41	15	17	26	27	23	27	47	60	66	37	61	42	44	TC154777	9.42156	12.0969	17.9721	6.48959	8.3743	12.0377	13.7814	9.66555	15.2556	19.2581	28.2105	28.5482	18.5408	25.7708	18.5039	15.5845	TC154777	Chromosome chr1 scaffold_75, whole genome shotgun sequence
TC187062	-0.13199	0.947408	0.674011	1.0958	1.92841	1.5955	4.05386	20.4549	0.000136608	0.00046558	TC187062	B12d protein	TC187062	12	30	38	14	12	25	24	21	24	43	50	62	34	56	36	38	TC187062	7.06617	11.3408	16.6571	6.05695	5.91127	11.5747	12.2502	8.82507	13.5605	17.6191	23.5087	26.818	17.0375	23.6585	15.8604	13.4593	TC187062	Chromosome chr1 scaffold_75, whole genome shotgun sequence
BQ700636	-0.0782709	0.907851	0.666586	1.05575	1.87625	1.58731	4.062	18.5378	0.000340656	0.00109855	BQ700636	B12d protein	BQ700636	12	30	39	14	15	26	24	21	24	45	49	58	32	58	38	37	BQ700636	7.06617	11.3408	17.0954	6.05695	7.38909	12.0377	12.2502	8.82507	13.5605	18.4386	23.0385	25.0878	16.0352	24.5034	16.7416	13.1052	BQ700636	Chromosome chr1 scaffold_75, whole genome shotgun sequence
TC185931	0.354751	1.14988	1.09281	1.27877	2.21895	2.13289	3.79803	23.6193	2.99943e-05	0.000114063	TC185931	B12d-like protein	TC185931	17	13	22	10	16	17	19	26	20	37	37	45	37	41	42	27	TC185931	10.0104	4.91437	9.64356	4.32639	7.88169	7.87082	9.69804	10.9263	11.3004	15.1606	17.3964	19.4647	18.5408	17.3214	18.5039	9.56322	TC185931	Chromosome chr1 scaffold_75, whole genome shotgun sequence
TC158267	0.266504	1.27766	0.970067	1.20289	2.42446	1.95893	4.90122	62.2195	1.97207e-13	1.90016e-12	TC158267	B2 Protein	TC158267	24	35	35	48	34	37	49	45	62	98	86	95	67	69	88	84	TC158267	14.1323	13.231	15.342	20.7667	16.7486	17.1306	25.0107	18.9109	35.0313	40.1552	40.435	41.0921	33.5738	29.1506	38.77	29.7522	TC158267	GDA2 protein
TC192542	0.165569	1.31328	0.849572	1.12161	2.48506	1.80197	4.36207	45.7301	6.4725e-10	4.38481e-09	TC192542	B2 Protein	TC192542	15	24	23	37	17	27	36	27	44	65	71	63	43	53	52	49	TC192542	8.83272	9.07268	10.0819	16.0076	8.3743	12.5007	18.3752	11.3465	24.861	26.6336	33.3824	27.2505	21.5474	22.3911	22.9095	17.3555	TC192542	GDA2 protein
DR098267	-0.93091	-0.177028	-0.344012	1.90648	1.13055	1.26928	4.06841	14.8555	0.00194436	0.00538598	DR098267	bahd acyltransferase dcr-like	DR098267	33	52	32	44	13	23	13	33	27	49	22	43	28	34	32	47	DR098267	19.432	19.6575	14.027	19.0361	6.40388	10.6488	6.6355	13.868	15.2556	20.0776	10.3438	18.5996	14.0308	14.3641	14.0982	16.6471	DR098267
TC196634	-0.907013	-0.658751	-0.795113	1.87516	1.57872	1.73521	4.30123	23.2283	3.61905e-05	0.000135517	TC196634	Bahd family clade i	TC196634	55	64	38	63	30	27	27	30	33	41	26	38	34	31	37	39	TC196634	32.3866	24.1938	16.6571	27.2563	14.7782	12.5007	13.7814	12.6072	18.6457	16.7996	12.2245	16.4368	17.0375	13.0967	16.301	13.8135	TC196634	Os04g0194400 protein
TC183292	0.0528265	-0.275884	-1.07752	1.0373	1.21074	2.11041	4.47977	26.4437	7.70013e-06	3.17834e-05	TC183292	Bahd family clade v	TC183292	42	50	51	64	62	69	32	46	34	46	33	57	31	18	24	36	TC183292	24.7316	18.9014	22.3555	27.6889	30.5416	31.9463	16.3335	19.3311	19.2107	18.8484	15.5157	24.6552	15.5341	7.60451	10.5736	12.751	TC183292	Predicted protein
TC185389	-0.0567157	2.13316	2.91986	1.0401	4.38677	7.56773	4.20609	180.389	7.26924e-39	3.9821e-37	TC185389	Basic endochitinase-like protein	TC185389	10	17	5	8	8	12	10	7	49	36	36	51	66	112	66	95	TC185389	5.88848	6.42648	2.19172	3.46111	3.94085	5.55587	5.10423	2.94169	27.6861	14.7509	16.9263	22.06	33.0727	47.317	29.0775	33.6484	TC185389	Chitinase precursor
TC177046	-0.181897	-0.0247334	0.474611	1.13437	1.01729	1.38954	4.81928	16.7044	0.00081287	0.00242222	TC177046	Bel1 homeotic	TC177046	35	60	55	58	41	41	41	54	37	59	60	45	81	68	75	95	TC177046	20.6097	22.6817	24.1089	25.0931	20.1968	18.9826	20.9273	22.693	20.9058	24.1751	28.2105	19.4647	40.5892	28.7281	33.0426	33.6484	TC177046	Chromosome chr8 scaffold_99, whole genome shotgun sequence
DR117882	-0.51885	-0.533727	0.190536	1.43281	1.44766	1.14119	4.08696	16.2213	0.00102144	0.00298288	DR117882	Bel1 homeotic	DR117882	27	42	38	40	27	19	23	30	18	33	27	22	45	31	49	61	DR117882	15.8989	15.8772	16.6571	17.3056	13.3004	8.7968	11.7397	12.6072	10.1704	13.5217	12.6947	9.51606	22.5496	13.0967	21.5878	21.6058	DR117882	Chromosome chr8 scaffold_99, whole genome shotgun sequence
TC185111	-0.682611	-0.28544	0.118942	1.60504	1.21878	1.08594	3.95972	11.8777	0.00781418	0.0186639	TC185111	Bel1-like homeodomain protein 1-like	TC185111	28	35	29	41	19	23	22	16	19	32	32	25	41	34	50	34	TC185111	16.4877	13.231	12.712	17.7382	9.35951	10.6488	11.2293	6.72386	10.7354	13.1119	15.0456	10.8137	20.5452	14.3641	22.0284	12.0426	TC185111	Chromosome chr6 scaffold_15, whole genome shotgun sequence
TC168104	-0.0104743	0.00152134	0.505658	1.00729	1.00106	1.41977	4.83144	15.9826	0.00114332	0.00330116	TC168104	Bell-like homeodomain protein 3	TC168104	37	59	56	50	39	48	47	60	40	54	51	54	68	87	70	93	TC168104	21.7874	22.3037	24.5472	21.632	19.2116	22.2235	23.9899	25.2145	22.6009	22.1263	23.9789	23.3576	34.0749	36.7551	30.8398	32.94	TC168104	Bell-like homeodomain protein 3
TC174699	-0.430497	0.653489	1.86561	1.3477	1.57297	3.64423	3.25812	77.1545	1.25097e-16	1.59785e-15	TC174699	Benzoate carboxyl	TC174699	9	8	10	12	7	4	7	10	12	17	15	17	33	36	50	40	TC174699	5.29963	3.02423	4.38344	5.19167	3.44824	1.85196	3.57296	4.20241	6.78026	6.9657	7.05261	7.35332	16.5363	15.209	22.0284	14.1677	TC174699	Chromosome chr6 scaffold_3, whole genome shotgun sequence
TC161645	1.41461	3.11314	2.74062	2.66588	8.65262	6.6836	3.65042	69.02	6.91964e-15	7.63383e-14	TC161645	Benzoyl CoA benzoic acid benzoyltransferase	TC161645	7	4	4	4	11	19	16	4	42	45	36	44	28	66	30	20	TC161645	4.12193	1.51211	1.75337	1.73056	5.41866	8.7968	8.16677	1.68097	23.7309	18.4386	16.9263	19.0321	14.0308	27.8832	13.217	7.08387	TC161645	Benzoyl CoA benzoic acid benzoyltransferase
CO172950	-0.93659	-0.816348	-1.79775	1.914	1.76094	3.47678	3.10661	34.0757	1.90962e-07	9.83758e-07	CO172950	Benzoyl CoA benzoic acid benzoyltransferase	CO172950	18	37	30	21	12	15	12	14	10	21	11	17	10	8	9	6	CO172950	10.5993	13.987	13.1503	9.08542	5.91127	6.94484	6.12508	5.88338	5.65022	8.60469	5.17192	7.35332	5.01101	3.37978	3.96511	2.12516	CO172950	Benzoyl CoA benzoic acid benzoyltransferase
DR117833	1.44902	3.55285	3.07258	2.73022	11.7359	8.41277	2.85544	67.6511	1.35867e-14	1.44617e-13	DR117833	Berberine bridge enzyme 2	DR117833	3	3	0	2	5	7	5	5	13	24	28	34	9	27	25	18	DR117833	1.76654	1.13408	0	0.865278	2.46303	3.24092	2.55211	2.10121	7.34528	9.83393	13.1649	14.7066	4.50991	11.4068	11.0142	6.37548	DR117833	Chromosome chr12 scaffold_18, whole genome shotgun sequence
TC171943	1.49778	1.63174	1.3471	2.82407	3.09887	2.544	3.48562	32.1173	4.94386e-07	2.42405e-06	TC171943	Bes1 bzr1 homolog protein 4-like	TC171943	5	12	5	13	17	31	24	24	15	33	31	29	17	29	28	25	TC171943	2.94424	4.53634	2.19172	5.62431	8.3743	14.3527	12.2502	10.0858	8.47532	13.5217	14.5754	12.5439	8.51873	12.2517	12.3359	8.85483	TC171943	Chromosome chr10 scaffold_81, whole genome shotgun sequence
TC158261	2.14171	2.2399	1.21807	4.41283	4.72364	2.32636	3.8383	76.4963	1.73128e-16	2.17635e-15	TC158261	BES1/BZR1 homolog protein 4	TC158261	3	17	8	7	37	45	34	33	22	47	50	45	18	21	25	26	TC158261	1.76654	6.42648	3.50675	3.02847	18.2264	20.8345	17.3544	13.868	12.4305	19.2581	23.5087	19.4647	9.01983	8.87193	11.0142	9.20903	TC158261	BES1/BZR1 homolog protein 4
TC154900	1.52691	1.90553	1.59104	2.88169	3.74647	3.01267	4.62083	80.9413	1.92807e-17	2.64907e-16	TC154900	BES1/BZR1 homolog protein 4-like	TC154900	13	25	15	19	37	60	50	54	44	77	81	65	52	66	60	62	TC154900	7.65502	9.45071	6.57515	8.22014	18.2264	27.7794	25.5211	22.693	24.861	31.5505	38.0841	28.1156	26.0573	27.8832	26.4341	21.96	TC154900	Chromosome chr10 scaffold_81, whole genome shotgun sequence
AW981924	-0.723757	-0.638583	-1.6465	1.65148	1.5568	3.13072	4.04498	47.8561	2.285e-10	1.63238e-09	AW981924	Beta tubulin 2	AW981924	38	58	56	46	23	30	27	36	19	38	27	42	14	25	8	23	AW981924	22.3762	21.9256	24.5472	19.9014	11.3299	13.8897	13.7814	15.1287	10.7354	15.5704	12.6947	18.167	7.01542	10.5618	3.52454	8.14645	AW981924	Beta tubulin 2
TC164645	-0.439675	-0.525968	-1.20166	1.3563	1.4399	2.30005	5.18535	45.2099	8.34948e-10	5.60262e-09	TC164645	Beta tubulin 2	TC164645	80	130	101	92	82	59	49	98	57	72	66	80	43	48	41	62	TC164645	47.1078	49.1437	44.2727	39.8028	40.3937	27.3164	25.0107	41.1837	32.2062	29.5018	31.0315	34.6038	21.5474	20.2787	18.0633	21.96	TC164645	Beta tubulin 2
TC187235	-0.521769	-0.449322	-1.27296	1.43571	1.3654	2.41656	3.80602	21.9933	6.54397e-05	0.000235535	TC187235	Beta tubulin 2	TC187235	34	59	35	22	28	27	14	32	19	27	28	34	17	15	18	18	TC187235	20.0208	22.3037	15.342	9.51806	13.793	12.5007	7.14592	13.4477	10.7354	11.0632	13.1649	14.7066	8.51873	6.33709	7.93022	6.37548	TC187235	Beta tubulin 2
CT580522	-0.217048	-0.342238	-0.785927	1.16235	1.26772	1.7242	3.91009	12.2727	0.0065051	0.0158926	CT580522	Beta tubulin 2	CT580522	33	38	35	35	27	36	23	32	24	34	25	27	25	18	16	32	CT580522	19.432	14.3651	15.342	15.1424	13.3004	16.6676	11.7397	13.4477	13.5605	13.9314	11.7544	11.6788	12.5275	7.60451	7.04909	11.3342	CT580522	Beta tubulin 2
TC156462	-0.510862	-0.10628	-1.05003	1.4249	1.07645	2.07057	2.99216	10.0301	0.0183121	0.0392261	TC156462	Beta tubulin 2	TC156462	14	17	23	19	11	5	11	23	14	18	18	17	12	6	7	14	TC156462	8.24387	6.42648	10.0819	8.22014	5.41866	2.31495	5.61465	9.66555	7.9103	7.37545	8.46314	7.35332	6.01322	2.53484	3.08398	4.95871	TC156462	Beta tubulin 2
TC163229	-0.263528	-0.5638	-0.93688	1.20041	1.47816	1.91438	4.58854	22.5156	5.09483e-05	0.000187302	TC163229	Beta tubulin 3	TC163229	63	70	50	62	44	41	57	57	37	33	46	48	28	35	30	51	TC163229	37.0974	26.462	21.9172	26.8236	21.6747	18.9826	29.0941	23.9538	20.9058	13.5217	21.628	20.7623	14.0308	14.7865	13.217	18.0639	TC163229	Beta tubulin 3
BQ699275	-0.000579422	-0.410601	-1.42187	1.0004	1.32924	2.67933	4.19486	44.2182	1.35639e-09	8.86744e-09	BQ699275	Beta tubulin 6	BQ699275	27	57	38	61	47	39	44	45	25	38	25	47	15	20	15	25	BQ699275	15.8989	21.5476	16.6571	26.391	23.1525	18.0566	22.4586	18.9109	14.1255	15.5704	11.7544	20.3298	7.51652	8.44946	6.60852	8.85483	BQ699275	Beta tubulin 6
BQ700365	0.00309704	-0.350096	-1.40605	1.00215	1.27465	2.6501	4.10303	40.1655	9.82812e-09	5.86411e-08	BQ700365	Beta tubulin 6	BQ700365	24	51	35	59	43	37	41	41	24	36	25	45	14	20	13	23	BQ700365	14.1323	19.2794	15.342	25.5257	21.1821	17.1306	20.9273	17.2299	13.5605	14.7509	11.7544	19.4647	7.01542	8.44946	5.72738	8.14645	BQ700365	Beta tubulin 6
TC189480	-0.216993	1.34842	1.0931	1.16231	2.54634	2.13332	3.22295	32.5484	4.01034e-07	1.98703e-06	TC189480	Beta- -galactosyltransferase sqv-	TC189480	9	12	10	10	10	10	8	6	10	28	34	33	15	21	25	38	TC189480	5.29963	4.53634	4.38344	4.32639	4.92606	4.62989	4.08338	2.52145	5.65022	11.4729	15.9859	14.2741	7.51652	8.87193	11.0142	13.4593	TC189480	Chromosome chr12 scaffold_36, whole genome shotgun sequence
TC157358	1.48406	2.6881	0.939556	2.79735	6.44466	1.91794	3.09042	45.3934	7.63221e-10	5.14032e-09	TC157358	Beta- -n-acetylglucosaminyltransferase radical	TC157358	2	5	10	3	11	6	15	23	16	29	48	37	17	9	7	9	TC157358	1.1777	1.89014	4.38344	1.29792	5.41866	2.77794	7.65634	9.66555	9.04035	11.8827	22.5684	16.0043	8.51873	3.80225	3.08398	3.18774	TC157358	Chromosome chr2 scaffold_105, whole genome shotgun sequence
TC161861	-0.39869	1.48346	0.503226	1.31831	2.79618	1.41738	3.77162	33.0791	3.0993e-07	1.55565e-06	TC161861	Beta- expressed	TC161861	5	27	11	28	3	15	12	21	35	23	70	61	25	31	23	29	TC161861	2.94424	10.2068	4.82178	12.1139	1.47782	6.94484	6.12508	8.82507	19.7758	9.42418	32.9122	26.3854	12.5275	13.0967	10.1331	10.2716	TC161861	Chromosome chr5 scaffold_64, whole genome shotgun sequence
TC158950	0.0576082	-0.856488	-0.954404	1.04074	1.81063	1.93778	3.0019	12.7362	0.00524326	0.0131407	TC158950	Beta-1 3-glucanase	TC158950	10	25	20	20	18	20	22	14	1	21	9	10	10	8	12	12	TC158950	5.88848	9.45071	8.76687	8.65278	8.86691	9.25978	11.2293	5.88338	0.565022	8.60469	4.23157	4.32548	5.01101	3.37978	5.28682	4.25032	TC158950	Chromosome chr5 scaffold_67, whole genome shotgun sequence
TC170735	0.735662	4.09248	3.92644	1.66516	17.0593	15.2046	4.88546	360.13	9.55295e-78	3.67905e-75	TC170735	Beta-1,3-Galactosyltransferase 7-Like	TC170735	5	8	3	10	10	15	11	6	90	97	134	121	71	127	137	110	TC170735	2.94424	3.02423	1.31503	4.32639	4.92606	6.94484	5.61465	2.52145	50.8519	39.7455	63.0033	52.3383	35.5782	53.654	60.3578	38.9613	TC170735	Os02g0566800 protein
TC158070	0.0533428	0.615936	-1.0226	1.03767	1.53255	2.03158	4.45617	44.2817	1.31489e-09	8.61386e-09	TC158070	Beta-1,3-glucanase-like protein	TC158070	39	49	47	32	55	38	27	49	62	60	79	50	26	15	24	26	TC158070	22.9651	18.5234	20.6021	13.8445	27.0933	17.5936	13.7814	20.5918	35.0313	24.5848	37.1438	21.6274	13.0286	6.33709	10.5736	9.20903	TC158070	Beta-1,3-glucanase-like protein
TC195072	-0.505909	-0.345961	0.554148	1.42002	1.271	1.4683	3.12886	14.5337	0.00226179	0.00616319	TC195072	Beta-alanine synthases	TC195072	13	16	20	14	5	19	9	10	8	16	15	10	24	28	22	29	TC195072	7.65502	6.04845	8.76687	6.05695	2.46303	8.7968	4.59381	4.20241	4.52017	6.55595	7.05261	4.32548	12.0264	11.8292	9.6925	10.2716	TC195072	Chromosome undetermined scaffold_55, whole genome shotgun sequence
TC190109	-0.0503049	-0.954299	-2.3708	1.03548	1.93764	5.17227	4.75253	125.119	6.09131e-27	1.62636e-25	TC190109	Beta-amylase	TC190109	63	92	100	61	77	62	67	90	41	39	31	49	23	9	17	18	TC190109	37.0974	34.7786	43.8344	26.391	37.9306	28.7053	34.1983	37.8217	23.1659	15.9801	14.5754	21.1949	11.5253	3.80225	7.48966	6.37548	TC190109	Beta-amylase
TC174251	0.24287	-0.137549	0.679725	1.18334	1.10003	1.60183	5.09171	24.4144	2.04666e-05	7.96176e-05	TC174251	Beta-amylase	TC174251	49	71	56	52	56	75	66	64	37	52	51	65	83	75	125	123	TC174251	28.8535	26.84	24.5472	22.4972	27.5859	34.7242	33.6879	26.8954	20.9058	21.3068	23.9789	28.1156	41.5914	31.6855	55.071	43.5658	TC174251	Beta-amylase
TC183323	-0.0563398	-0.954122	-0.779803	1.03982	1.9374	1.7169	3.24889	14.221	0.00261931	0.00704973	TC183323	Beta-amylase	TC183323	12	29	20	31	9	28	22	26	10	13	12	11	10	12	15	22	TC183323	7.06617	10.9628	8.76687	13.4118	4.43345	12.9637	11.2293	10.9263	5.65022	5.32671	5.64209	4.75803	5.01101	5.06967	6.60852	7.79225	TC183323	Beta-amylase
TC155806	-0.357439	-0.707082	-0.626232	1.28115	1.6325	1.54353	4.26781	12.9979	0.0046411	0.0117779	TC155806	Beta-amylase	TC155806	36	60	65	35	32	44	29	43	24	38	28	28	26	40	40	34	TC155806	21.1985	22.6817	28.4923	15.1424	15.7634	20.3715	14.8023	18.0704	13.5605	15.5704	13.1649	12.1113	13.0286	16.8989	17.6227	12.0426	TC155806	Beta-amylase
TC170342	-0.12234	-0.833349	-0.679522	1.0885	1.78182	1.60161	3.62374	12.1391	0.00692146	0.0167872	TC170342	Beta-amylase	TC170342	18	34	25	43	24	38	20	24	11	22	17	16	18	24	10	31	TC170342	10.5993	12.853	10.9586	18.6035	11.8225	17.5936	10.2085	10.0858	6.21524	9.01443	7.99296	6.92077	9.01983	10.1393	4.40568	10.98	TC170342	Beta-amylase
TC157777	0.122385	-0.695408	-0.270672	1.08853	1.61934	1.20637	3.41091	10.3079	0.0161224	0.0351276	TC157777	Beta-amylase	TC157777	19	28	22	20	22	29	15	28	11	17	12	14	15	25	15	27	TC157777	11.1881	10.5848	9.64356	8.65278	10.8373	13.4267	7.65634	11.7668	6.21524	6.9657	5.64209	6.05567	7.51652	10.5618	6.60852	9.56322	TC157777	Beta-amylase
TC161984	-0.705039	-1.3672	-1.17734	1.63019	2.57969	2.2616	3.55679	32.2614	4.60983e-07	2.27167e-06	TC161984	Beta-amylase 2	TC161984	32	37	45	29	17	25	25	18	8	16	11	20	19	17	16	18	TC161984	18.8431	13.987	19.7255	12.5465	8.3743	11.5747	12.7606	7.56434	4.52017	6.55595	5.17192	8.65096	9.52093	7.18204	7.04909	6.37548	TC161984	Chromosome chr5 scaffold_2, whole genome shotgun sequence
TC175219	-0.453693	-1.06341	-1.1471	1.36954	2.08986	2.21468	4.58572	34.3856	1.6425e-07	8.51324e-07	TC175219	beta-amylase chloroplastic-like	TC175219	61	53	99	64	39	49	61	49	26	42	29	36	30	39	38	33	TC175219	35.9197	20.0355	43.396	27.6889	19.2116	22.6865	31.1358	20.5918	14.6906	17.2094	13.6351	15.5717	15.033	16.4764	16.7416	11.6884	TC175219	Chromosome chr5 scaffold_2, whole genome shotgun sequence
TC166887	-0.00910806	-0.859493	-0.498585	1.00633	1.8144	1.41283	5.02185	33.1213	3.03638e-07	1.52527e-06	TC166887	Beta-amylase chloroplastic-like	TC166887	64	90	76	84	69	79	75	79	30	56	47	38	63	67	47	69	TC166887	37.6863	34.0225	33.3141	36.3417	33.9898	36.5761	38.2817	33.1991	16.9506	22.9458	22.0982	16.4368	31.5694	28.3057	20.7067	24.4393	TC166887	Chromosome chr5 scaffold_2, whole genome shotgun sequence
TC160350	-0.032978	-0.763949	-1.73073	1.02312	1.69813	3.31896	4.32456	77.7054	9.53091e-17	1.23223e-15	TC160350	Beta-carotene hydroxylase	TC160350	46	60	56	54	50	59	42	54	30	27	34	34	16	10	24	22	TC160350	27.087	22.6817	24.5472	23.3625	24.6303	27.3164	21.4378	22.693	16.9506	11.0632	15.9859	14.7066	8.01762	4.22473	10.5736	7.79225	TC160350	Beta-carotene hydroxylase
TC177738	-0.000425336	-0.538201	-1.22221	1.00029	1.45216	2.33304	4.02475	37.776	3.15261e-08	1.776e-07	TC177738	Beta-carotene hydroxylase	TC177738	28	50	40	43	34	48	37	36	20	35	24	30	16	13	23	24	TC177738	16.4877	18.9014	17.5337	18.6035	16.7486	22.2235	18.8856	15.1287	11.3004	14.3411	11.2842	12.9764	8.01762	5.49215	10.1331	8.50064	TC177738	Beta-carotene hydroxylase
TC158677	0.154742	0.879419	4.01442	1.11322	1.83963	16.1607	5.02704	469.888	1.59964e-101	1.56383e-98	TC158677	Beta-D-glucosidase	TC158677	11	19	13	7	10	26	5	13	15	25	28	23	139	254	259	255	TC158677	6.47733	7.18254	5.69847	3.02847	4.92606	12.0377	2.55211	5.46314	8.47532	10.2437	13.1649	9.94861	69.6531	107.308	114.107	90.3193	TC158677	Beta-D-glucosidase
TC176388	-0.237267	0.360795	0.585093	1.17876	1.28413	1.50014	4.44039	19.546	0.00021078	0.000701075	TC176388	Beta-fructofuranosidase, soluble isoenzyme I precursor	TC176388	32	36	34	42	28	36	20	35	42	61	42	38	44	62	60	76	TC176388	18.8431	13.609	14.9037	18.1708	13.793	16.6676	10.2085	14.7084	23.7309	24.9946	19.7473	16.4368	22.0485	26.1933	26.4341	26.9187	TC176388	Beta-fructofuranosidase, soluble isoenzyme I precursor
TC199003	0.159274	-0.77457	-1.82442	1.11673	1.71068	3.54165	4.42928	73.5405	7.44526e-16	8.82666e-15	TC199003	Beta-galactosidase	TC199003	62	61	61	37	56	55	61	71	31	32	25	41	22	10	13	25	TC199003	36.5086	23.0597	26.739	16.0076	27.5859	25.4644	31.1358	29.8371	17.5157	13.1119	11.7544	17.7345	11.0242	4.22473	5.72738	8.85483	TC199003	Beta-galactosidase
DR100850	-0.265923	-1.06713	-2.38913	1.20241	2.09526	5.23843	3.16107	45.7447	6.42638e-10	4.35588e-09	DR100850	Beta-galactosidase	DR100850	17	25	30	33	18	10	30	26	11	12	12	14	2	3	7	10	DR100850	10.0104	9.45071	13.1503	14.2771	8.86691	4.62989	15.3127	10.9263	6.21524	4.91696	5.64209	6.05567	1.0022	1.26742	3.08398	3.54193	DR100850	Beta-galactosidase
TC170573	-0.0477145	-0.5526	-1.92222	1.03363	1.46673	3.79007	6.06314	137.105	1.59066e-29	5.11791e-28	TC170573	Beta-galactosidase 1 precursor	TC170573	163	202	180	183	179	153	166	188	123	115	113	138	70	38	32	74	TC170573	95.9822	76.3617	78.9018	79.173	88.1764	70.8374	84.7302	79.0054	69.4977	47.1209	53.1297	59.6916	35.0771	16.054	14.0982	26.2103	TC170573	Beta-galactosidase 1 precursor
TC166054	-0.0160379	-0.610642	-1.82228	1.01118	1.52694	3.5364	5.23781	98.6226	3.07354e-21	5.52497e-20	TC166054	Beta-galactosidase 1 precursor	TC166054	91	115	97	103	100	74	97	120	66	77	43	77	34	27	23	44	TC166054	53.5851	43.4732	42.5193	44.5618	49.2606	34.2612	49.511	50.429	37.2914	31.5505	20.2175	33.3062	17.0375	11.4068	10.1331	15.5845	TC166054	Beta-galactosidase 1 precursor
TC181488	-0.105347	-0.0489029	-0.932091	1.07575	1.03448	1.90804	4.18238	15.2196	0.00163829	0.00459017	TC181488	Beta-Glucosidase G4	TC181488	26	60	32	48	26	38	34	50	42	38	41	33	31	12	15	37	TC181488	15.31	22.6817	14.027	20.7667	12.8078	17.5936	17.3544	21.0121	23.7309	15.5704	19.2771	14.2741	15.5341	5.06967	6.60852	13.1052	TC181488	Beta-glucosidase G4
TC165841	-0.169516	-0.115989	0.539433	1.12468	1.08372	1.4534	4.50111	16.341	0.000965278	0.00283319	TC165841	Beta-hydroxyacyl-ACP dehydratase	TC165841	30	54	43	38	32	26	42	41	29	41	25	55	58	66	71	69	TC165841	17.6654	20.4135	18.8488	16.4403	15.7634	12.0377	21.4378	17.2299	16.3856	16.7996	11.7544	23.7901	29.0639	27.8832	31.2803	24.4393	TC165841	Beta-hydroxyacyl-ACP dehydratase
DR054017	0.121664	-0.031026	0.907466	1.08799	1.02174	1.87575	3.07518	12.6745	0.00539611	0.0134919	DR054017	Beta-hydroxyacyl-ACP dehydratase	DR054017	7	19	13	10	15	6	14	16	7	10	10	20	26	23	23	29	DR054017	4.12193	7.18254	5.69847	4.32639	7.38909	2.77794	7.14592	6.72386	3.95515	4.09747	4.70174	8.65096	13.0286	9.71687	10.1331	10.2716	DR054017	Beta-hydroxyacyl-ACP dehydratase
TC195792	-0.218587	-0.646348	-1.16495	1.16359	1.5652	2.24226	3.30157	10.9678	0.0119013	0.0269999	TC195792	Beta-ketoacyl-ACP synthase II	TC195792	11	29	32	28	12	16	17	38	14	13	6	29	10	7	11	21	TC195792	6.47733	10.9628	14.027	12.1139	5.91127	7.40783	8.67719	15.9692	7.9103	5.32671	2.82105	12.5439	5.01101	2.95731	4.84625	7.43806	TC195792	Beta-ketoacyl-ACP synthase II
TC178543	0.00552914	1.69825	-0.384722	1.00384	3.24506	1.30561	4.42225	157.203	7.35801e-34	3.12752e-32	TC178543	Beta-ketoacyl-coa synthase family protein	TC178543	13	39	32	28	22	34	21	31	65	97	92	103	22	21	25	26	TC178543	7.65502	14.7431	14.027	12.1139	10.8373	15.7416	10.7189	13.0275	36.7264	39.7455	43.256	44.5525	11.0242	8.87193	11.0142	9.20903	TC178543	Chromosome chr4 scaffold_6, whole genome shotgun sequence
TC186349	0.609078	1.09678	4.51642	1.52528	2.13877	22.8865	2.72236	150.928	1.66149e-32	6.49719e-31	TC186349	Beta-lactamase-like protein	TC186349	0	4	1	1	1	6	1	1	3	3	4	3	30	49	30	55	TC186349	0	1.51211	0.438344	0.432639	0.492606	2.77794	0.510423	0.420241	1.69506	1.22924	1.8807	1.29764	15.033	20.7012	13.217	19.4806	TC186349	Beta-lactamase-like protein
TC160704	-0.400582	-0.594373	-1.35724	1.32004	1.50982	2.56194	5.68091	63.1949	1.22012e-13	1.1928e-12	TC160704	Beta-Tubulin	TC160704	109	189	160	128	89	114	102	123	60	116	94	114	47	85	39	83	TC160704	64.1844	71.4473	70.135	55.3778	43.8419	52.7808	52.0631	51.6897	33.9013	47.5307	44.1964	49.3105	23.5518	35.9102	17.1822	29.3981	TC160704	Tubulin beta-6 chain
TC165535	0.0738486	-0.415499	-1.524	1.05252	1.33376	2.87586	3.05912	22.5797	4.94049e-05	0.000181943	TC165535	Beta-tubulin	TC165535	17	18	19	22	21	16	18	23	19	16	5	16	7	10	7	5	TC165535	10.0104	6.80451	8.32853	9.51806	10.3447	7.40783	9.18761	9.66555	10.7354	6.55595	2.35087	6.92077	3.50771	4.22473	3.08398	1.77097	TC165535	Beta-tubulin
TC159822	-0.191606	-0.45896	-0.834471	1.14203	1.37455	1.7832	3.75968	10.7095	0.0134049	0.0299448	TC159822	Beta-tubulin	TC159822	33	44	19	33	21	22	28	39	25	22	22	23	14	18	18	31	TC159822	19.432	16.6332	8.32853	14.2771	10.3447	10.1858	14.2918	16.3894	14.1255	9.01443	10.3438	9.94861	7.01542	7.60451	7.93022	10.98	TC159822	Beta-tubulin
TC196944	-0.105043	-1.26965	-3.63719	1.07553	2.41103	12.4423	3.49325	90.9373	1.37793e-19	2.21954e-18	TC196944	Beta-xylosidase alpha-l-arabinofuranosidase 2-like	TC196944	20	32	54	34	21	47	35	22	9	17	18	13	2	1	4	5	TC196944	11.777	12.0969	23.6705	14.7097	10.3447	21.7605	17.8648	9.24531	5.08519	6.9657	8.46314	5.62313	1.0022	0.422473	1.76227	1.77097	TC196944	Chromosome chr12 scaffold_93, whole genome shotgun sequence
TC158940	-0.465436	-1.51182	-1.22865	1.38073	2.85169	2.34348	2.87333	19.0441	0.000267714	0.000876902	TC158940	Beta-Xylosidase/Alpha-L-Arabinofuranosidase 2-Like	TC158940	23	24	22	13	22	14	9	13	10	4	8	6	10	7	10	12	TC158940	13.5435	9.07268	9.64356	5.62431	10.8373	6.48185	4.59381	5.46314	5.65022	1.63899	3.76139	2.59529	5.01101	2.95731	4.40568	4.25032	TC158940	Chromosome chr12 scaffold_93, whole genome shotgun sequence
TC183411	-0.116006	-0.709385	0.0225043	1.08373	1.63511	1.01572	3.57527	9.79548	0.0203871	0.0431472	TC183411	Betaine aldehyde dehydrogenase	TC183411	25	23	27	24	25	24	16	24	10	19	16	15	28	29	25	30	TC183411	14.7212	8.69465	11.8353	10.3833	12.3151	11.1117	8.16677	10.0858	5.65022	7.78519	7.52279	6.48822	14.0308	12.2517	11.0142	10.6258	TC183411	Betaine aldehyde dehydrogenase
TC162613	-0.217602	-0.203172	0.713803	1.1628	1.15123	1.64012	5.30886	29.5591	1.70852e-06	7.75486e-06	TC162613	Bhlh Domain Class Transcription Factor	TC162613	48	87	80	73	45	40	82	70	46	83	78	38	107	128	124	164	TC162613	28.2647	32.8885	35.0675	31.5827	22.1673	18.5196	41.8547	29.4169	25.991	34.009	36.6736	16.4368	53.6179	54.0765	54.6304	58.0877	TC162613	Chromosome chr7 scaffold_31, whole genome shotgun sequence
TC169073	0.0684422	2.35302	1.04345	1.04858	5.10893	2.06115	5.87831	294.814	1.31836e-63	2.74673e-61	TC169073	Bifunctional 3 -phosphoadenosine 5 -phosphosulfate synthase	TC169073	32	79	47	48	52	59	48	47	217	239	290	275	83	146	114	123	TC169073	18.8431	29.8642	20.6021	20.7667	25.6155	27.3164	24.5003	19.7513	122.61	97.9295	136.351	118.951	41.5914	61.681	50.2247	43.5658	TC169073	Chromosome chr18 scaffold_1, whole genome shotgun sequence
TC177603	0.234465	2.58533	1.23448	1.17647	6.00153	2.35297	4.96693	207.857	8.4579e-45	6.63528e-43	TC177603	Bifunctional 3 -phosphoadenosine 5 -phosphosulfate synthase	TC177603	12	31	22	29	23	33	25	25	124	126	153	146	44	75	74	49	TC177603	7.06617	11.7189	9.64356	12.5465	11.3299	15.2786	12.7606	10.506	70.0627	51.6281	71.9367	63.152	22.0485	31.6855	32.602	17.3555	TC177603	Chromosome chr18 scaffold_1, whole genome shotgun sequence
[truncated: 5,070 more rows]

## Sheet: Table S2(UV-C Clusters
Transcriptome analysis reveals novel regulators of the Scots pine stilbene pathway
[truncated: 12,713 more rows]
[truncated: 40 more columns]

[truncated: 9 more sheets: Table S3 (GOenrich_UVC), Table S4 (SM pathways), Table S5 (RNA-seq CHX), Table S6 (CHX clusters), TableS7 (GOenrich_CHX), Table S8 (regulatory motives), Table S9 (TF candidates), Table S10 (Primers), Sheet1]
